# Supplementary material for: (3-Benzoyl­phen­yl)(phen­yl)methanone
Source: Acta Crystallogr Sect E Struct Rep Online. 2011 Aug 27;67(Pt 9):o2432. doi: 10.1107/S1600536811033344 (PMC3200948; doi:10.1107/S1600536811033344)
Supplement: Supplementary file 1 [file e-67-o2432-sup1.cif]

##############################################################################
#                                                                            #
# This CIF contains the data in a paper accepted for publication in          #
# Acta Crystallographica Section E. It conforms to the requirements of       #
# Notes for Authors for Acta Crystallographica Section E, and has been       #
# peer reviewed under the auspices of the IUCr Commission on Journals.       #
#                                                                            #
# Full details of the Crystallographic Information File format               #
# are given in the paper "The Crystallographic Information File (CIF):       #
# a New Standard Archive File for Crystallography" by S. R. Hall, F. H.      #
# Allen and I. D. Brown [Acta Cryst. (1991), A47, 655-685].                  #
#                                                                            #
# The current version of the core CIF dictionary is obtainable from          #
# ftp://ftp.iucr.org/pub/cif_core.dic.                                       #
#                                                                            #
# Software is freely available for graphical display of the structure(s)     #
# in this CIF. For information consult the CIF software page                 #
# http://www.iucr.org/resources/cif/software.                                #
#                                                                            #
# This file may be used for bona fide research purposes within the           #
# scientific community so long as proper attribution is given to the journal # 
# article from which it was obtained.                                        #
#                                                                            #
##############################################################################
data_I
_audit_creation_method     SHELXL-97
_chemical_name_systematic
;
(3-Benzoylphenyl)(phenyl)methanone
;
_chemical_name_common     '1,3-dibenzoylbenzene'
_chemical_formula_moiety     'C20 H14 O2'
_chemical_formula_sum     'C20 H14 O2'
_chemical_formula_iupac     'C20 H14 O2'
_chemical_formula_weight     286.31
_chemical_melting_point     ?
_symmetry_cell_setting     orthorhombic
_symmetry_space_group_name_H-M     'P b c a'
_symmetry_space_group_name_Hall     '-P 2ac 2ab'
loop_
    _symmetry_equiv_pos_as_xyz
    'x, y, z'
    '-x+1/2, -y, z+1/2'
    '-x, y+1/2, -z+1/2'
    'x+1/2, -y+1/2, -z'
    '-x, -y, -z'
    'x-1/2, y, -z-1/2'
    'x, -y-1/2, z-1/2'
    '-x-1/2, y-1/2, z'
_cell_length_a     16.2029(5)
_cell_length_b     7.8648(4)
_cell_length_c     22.8422(8)
_cell_angle_alpha     90.00
_cell_angle_beta     90.00
_cell_angle_gamma     90.00
_cell_volume     2910.8(2)
_cell_formula_units_Z     8
_cell_measurement_reflns_used     32870
_cell_measurement_theta_min     2.7
_cell_measurement_theta_max     28.7
_cell_measurement_temperature     173(2)
_exptl_crystal_description     block
_exptl_crystal_colour     colourless
_exptl_crystal_size_max     0.45
_exptl_crystal_size_mid     0.45
_exptl_crystal_size_min     0.43
_exptl_crystal_density_diffrn     1.307
_exptl_crystal_density_meas     ?
_exptl_crystal_density_method     'not measured'
_exptl_crystal_F_000     1200
_exptl_absorpt_coefficient_mu     0.083
_exptl_absorpt_correction_type     none
_exptl_absorpt_process_details     ?
_exptl_absorpt_correction_T_min     .
_exptl_absorpt_correction_T_max     .
_exptl_special_details
;
;
_diffrn_ambient_temperature     173(2)
_diffrn_radiation_type     MoK\a
_diffrn_radiation_wavelength     0.71073
_diffrn_radiation_source     'fine-focus sealed tube'
_diffrn_radiation_monochromator     graphite
_diffrn_measurement_device_type     'Stoe IPDS II two-circle'
_diffrn_measurement_method     \w
_diffrn_detector_area_resol_mean     ?
_diffrn_reflns_number     40513
_diffrn_reflns_av_R_equivalents     0.0503
_diffrn_reflns_av_sigmaI/netI     0.0206
_diffrn_reflns_theta_min     3.01
_diffrn_reflns_theta_max     28.43
_diffrn_reflns_theta_full     25.00
_diffrn_measured_fraction_theta_max     0.996
_diffrn_measured_fraction_theta_full     0.999
_diffrn_reflns_limit_h_min     -21
_diffrn_reflns_limit_h_max     21
_diffrn_reflns_limit_k_min     -10
_diffrn_reflns_limit_k_max     10
_diffrn_reflns_limit_l_min     -29
_diffrn_reflns_limit_l_max     30
_diffrn_standards_number     0
_diffrn_standards_interval_count     .
_diffrn_standards_interval_time     .
_diffrn_standards_decay_%     ?
_refine_special_details
;
Refinement of <i>F</i>^2^ against ALL reflections. The weighted <i>R</i>-factor
<i>wR</i> and goodness of fit <i>S</i> are based on <i>F</i>^2^, conventional
<i>R</i>-factors <i>R</i> are based on <i>F</i>, with <i>F</i> set to zero for
negative <i>F</i>^2^. The threshold expression of <i>F</i>^2^ >
\s(<i>F</i>^2^) is used only for calculating <i>R</i>-factors(gt) <i>etc</i>.
and is not relevant to the choice of reflections for refinement.
<i>R</i>-factors based on <i>F</i>^2^ are statistically about twice as large
as those based on <i>F</i>, and <i>R</i>- factors based on ALL data will be
even larger.
;
_reflns_number_total     3653
_reflns_number_gt     3095
_reflns_threshold_expression     I>2\s(I)
_refine_ls_structure_factor_coef     Fsqd
_refine_ls_matrix_type     full
_refine_ls_R_factor_all     0.0465
_refine_ls_R_factor_gt     0.0374
_refine_ls_wR_factor_gt     0.0970
_refine_ls_wR_factor_ref     0.1014
_refine_ls_goodness_of_fit_ref     1.045
_refine_ls_restrained_S_all     1.045
_refine_ls_number_reflns     3653
_refine_ls_number_parameters     200
_refine_ls_number_restraints     0
_refine_ls_hydrogen_treatment     constr
_refine_ls_weighting_scheme     calc
_refine_ls_weighting_details
         'calc w=1/[\s^2^(Fo^2^)+(0.0547P)^2^+0.4425P] where P=(Fo^2^+2Fc^2^)/3'
_atom_sites_solution_hydrogens     geom
_atom_sites_solution_primary     direct
_atom_sites_solution_secondary     difmap
_refine_ls_shift/su_max     0.001
_refine_ls_shift/su_mean     0.000
_refine_diff_density_max     0.277
_refine_diff_density_min     -0.154
_refine_ls_extinction_method     'SHELXL97 (Sheldrick, 2008)'
_refine_ls_extinction_coef     0.0128(12)
_refine_ls_extinction_expression
                                  'Fc^*^=kFc[1+0.001xFc^2^\l^3^/sin(2\q)]^-1/4^'
loop_
    _atom_type_symbol
    _atom_type_description
    _atom_type_scat_dispersion_real
    _atom_type_scat_dispersion_imag
    _atom_type_scat_source
    'C' 'C' 0.0033 0.0016
                         'International Tables Vol C Tables 4.2.6.8 and 6.1.1.4'
    'H' 'H' 0.0000 0.0000
                         'International Tables Vol C Tables 4.2.6.8 and 6.1.1.4'
    'O' 'O' 0.0106 0.0060
                         'International Tables Vol C Tables 4.2.6.8 and 6.1.1.4'
_computing_data_collection     'X-AREA (Stoe & Cie, 2001)'
_computing_cell_refinement     'X-AREA (Stoe & Cie, 2001)'
_computing_data_reduction     'X-AREA (Stoe & Cie, 2001)'
_computing_structure_solution     'SHELXS97 (Sheldrick, 2008)'
_computing_structure_refinement     'SHELXL97 (Sheldrick, 2008)'
_computing_molecular_graphics     'XP (Sheldrick, 2008)'
_computing_publication_material     'SHELXL97 (Sheldrick, 2008)'
loop_
    _atom_site_type_symbol
    _atom_site_label
    _atom_site_fract_x
    _atom_site_fract_y
    _atom_site_fract_z
    _atom_site_U_iso_or_equiv
    _atom_site_adp_type
    _atom_site_calc_flag
    _atom_site_refinement_flags
    _atom_site_occupancy
    _atom_site_symmetry_multiplicity
    _atom_site_disorder_assembly
    _atom_site_disorder_group
    O O1 0.57553(5) 0.26790(13) 0.50072(4) 0.0480(2) Uani d . 1 1 . .
    O O2 0.72489(5) 0.52781(15) 0.23112(4) 0.0539(3) Uani d . 1 1 . .
    C C1 0.60337(6) 0.42835(12) 0.41666(4) 0.0262(2) Uani d . 1 1 . .
    C C2 0.60051(6) 0.42295(12) 0.35545(4) 0.0259(2) Uani d . 1 1 . .
    H H2 0.5597 0.3564 0.3363 0.031 Uiso calc R 1 1 . .
    C C3 0.65756(6) 0.51526(13) 0.32241(4) 0.0286(2) Uani d . 1 1 . .
    C C4 0.71769(6) 0.61245(13) 0.35094(5) 0.0334(2) Uani d . 1 1 . .
    H H4 0.7570 0.6743 0.3286 0.040 Uiso calc R 1 1 . .
    C C5 0.72029(7) 0.61901(13) 0.41153(5) 0.0347(2) Uani d . 1 1 . .
    H H5 0.7607 0.6866 0.4306 0.042 Uiso calc R 1 1 . .
    C C6 0.66382(6) 0.52687(13) 0.44426(5) 0.0304(2) Uani d . 1 1 . .
    H H6 0.6662 0.5306 0.4858 0.036 Uiso calc R 1 1 . .
    C C7 0.54757(6) 0.32464(13) 0.45492(4) 0.0293(2) Uani d . 1 1 . .
    C C8 0.65929(7) 0.50879(14) 0.25675(5) 0.0338(2) Uani d . 1 1 . .
    C C11 0.45990(6) 0.29171(12) 0.43842(4) 0.0268(2) Uani d . 1 1 . .
    C C12 0.41725(6) 0.38926(13) 0.39722(4) 0.0303(2) Uani d . 1 1 . .
    H H12 0.4445 0.4802 0.3778 0.036 Uiso calc R 1 1 . .
    C C13 0.33493(7) 0.35381(15) 0.38441(5) 0.0365(2) Uani d . 1 1 . .
    H H13 0.3063 0.4198 0.3561 0.044 Uiso calc R 1 1 . .
    C C14 0.29496(7) 0.22188(15) 0.41305(6) 0.0400(3) Uani d . 1 1 . .
    H H14 0.2388 0.1978 0.4044 0.048 Uiso calc R 1 1 . .
    C C15 0.33652(7) 0.12507(14) 0.45422(5) 0.0378(3) Uani d . 1 1 . .
    H H15 0.3089 0.0347 0.4736 0.045 Uiso calc R 1 1 . .
    C C16 0.41827(6) 0.15987(13) 0.46714(5) 0.0312(2) Uani d . 1 1 . .
    H H16 0.4463 0.0938 0.4957 0.037 Uiso calc R 1 1 . .
    C C21 0.58125(6) 0.47839(13) 0.22351(4) 0.0300(2) Uani d . 1 1 . .
    C C22 0.50446(7) 0.53230(13) 0.24428(5) 0.0313(2) Uani d . 1 1 . .
    H H22 0.5006 0.5873 0.2812 0.038 Uiso calc R 1 1 . .
    C C23 0.43365(7) 0.50573(15) 0.21107(5) 0.0371(2) Uani d . 1 1 . .
    H H23 0.3815 0.5417 0.2254 0.044 Uiso calc R 1 1 . .
    C C24 0.43937(8) 0.42670(15) 0.15702(5) 0.0400(3) Uani d . 1 1 . .
    H H24 0.3910 0.4086 0.1344 0.048 Uiso calc R 1 1 . .
    C C25 0.51537(9) 0.37388(15) 0.13580(5) 0.0414(3) Uani d . 1 1 . .
    H H25 0.5190 0.3199 0.0987 0.050 Uiso calc R 1 1 . .
    C C26 0.58596(8) 0.39992(15) 0.16880(5) 0.0375(3) Uani d . 1 1 . .
    H H26 0.6380 0.3641 0.1541 0.045 Uiso calc R 1 1 . .
loop_
    _atom_site_aniso_label
    _atom_site_aniso_U_11
    _atom_site_aniso_U_22
    _atom_site_aniso_U_33
    _atom_site_aniso_U_12
    _atom_site_aniso_U_13
    _atom_site_aniso_U_23
    O1 0.0428(5) 0.0614(6) 0.0398(5) -0.0123(4) -0.0126(4) 0.0191(4)
    O2 0.0303(4) 0.0890(7) 0.0425(5) -0.0035(4) 0.0115(4) 0.0008(5)
    C1 0.0234(4) 0.0247(4) 0.0305(5) 0.0028(3) -0.0006(4) -0.0009(4)
    C2 0.0228(4) 0.0243(4) 0.0307(5) 0.0014(3) -0.0005(4) -0.0021(4)
    C3 0.0241(5) 0.0278(5) 0.0338(5) 0.0032(4) 0.0029(4) -0.0005(4)
    C4 0.0251(5) 0.0303(5) 0.0448(6) -0.0021(4) 0.0041(4) -0.0002(4)
    C5 0.0273(5) 0.0323(5) 0.0444(6) -0.0034(4) -0.0023(4) -0.0075(4)
    C6 0.0268(5) 0.0308(5) 0.0336(5) 0.0027(4) -0.0029(4) -0.0049(4)
    C7 0.0290(5) 0.0301(5) 0.0287(5) -0.0004(4) -0.0017(4) 0.0011(4)
    C8 0.0283(5) 0.0387(5) 0.0344(5) 0.0019(4) 0.0063(4) 0.0018(4)
    C11 0.0256(5) 0.0274(4) 0.0273(4) 0.0014(4) 0.0024(3) -0.0031(4)
    C12 0.0285(5) 0.0316(5) 0.0310(5) 0.0020(4) 0.0018(4) 0.0003(4)
    C13 0.0298(5) 0.0404(6) 0.0393(6) 0.0054(4) -0.0045(4) -0.0026(5)
    C14 0.0268(5) 0.0412(6) 0.0520(7) -0.0019(4) -0.0020(5) -0.0085(5)
    C15 0.0321(5) 0.0326(5) 0.0487(6) -0.0049(4) 0.0081(5) -0.0024(5)
    C16 0.0311(5) 0.0285(5) 0.0340(5) 0.0014(4) 0.0039(4) 0.0002(4)
    C21 0.0314(5) 0.0305(5) 0.0282(5) -0.0004(4) 0.0046(4) 0.0032(4)
    C22 0.0315(5) 0.0325(5) 0.0299(5) 0.0023(4) 0.0019(4) 0.0011(4)
    C23 0.0328(5) 0.0389(6) 0.0394(6) -0.0002(4) -0.0020(4) 0.0079(5)
    C24 0.0467(7) 0.0364(6) 0.0369(5) -0.0107(5) -0.0092(5) 0.0086(5)
    C25 0.0601(8) 0.0362(6) 0.0278(5) -0.0078(5) 0.0007(5) 0.0007(4)
    C26 0.0435(6) 0.0388(6) 0.0302(5) 0.0000(5) 0.0097(4) 0.0011(4)
_geom_special_details
;
All e.s.d.'s (except the e.s.d. in the dihedral angle between two l.s. planes)
are estimated using the full covariance matrix. The cell e.s.d.'s are taken
into account individually in the estimation of e.s.d.'s in distances, angles
and torsion angles; correlations between e.s.d.'s in cell parameters are only
used when they are defined by crystal symmetry. An approximate (isotropic)
treatment of cell e.s.d.'s is used for estimating e.s.d.'s involving l.s.
planes.
;
loop_
    _geom_bond_atom_site_label_1
    _geom_bond_atom_site_label_2
    _geom_bond_site_symmetry_2
    _geom_bond_distance
    _geom_bond_publ_flag
    O1 C7 . 1.2242(12) ?
    O2 C8 . 1.2227(13) ?
    C1 C6 . 1.3989(14) ?
    C1 C2 . 1.3995(13) ?
    C1 C7 . 1.4990(14) ?
    C2 C3 . 1.3969(14) ?
    C2 H2 . 0.9500 ?
    C3 C4 . 1.3993(15) ?
    C3 C8 . 1.5009(15) ?
    C4 C5 . 1.3857(16) ?
    C4 H4 . 0.9500 ?
    C5 C6 . 1.3861(15) ?
    C5 H5 . 0.9500 ?
    C6 H6 . 0.9500 ?
    C7 C11 . 1.4923(14) ?
    C8 C21 . 1.4942(15) ?
    C11 C12 . 1.3970(14) ?
    C11 C16 . 1.4002(14) ?
    C12 C13 . 1.3937(15) ?
    C12 H12 . 0.9500 ?
    C13 C14 . 1.3870(17) ?
    C13 H13 . 0.9500 ?
    C14 C15 . 1.3847(17) ?
    C14 H14 . 0.9500 ?
    C15 C16 . 1.3844(15) ?
    C15 H15 . 0.9500 ?
    C16 H16 . 0.9500 ?
    C21 C26 . 1.3958(15) ?
    C21 C22 . 1.3975(14) ?
    C22 C23 . 1.3913(16) ?
    C22 H22 . 0.9500 ?
    C23 C24 . 1.3852(17) ?
    C23 H23 . 0.9500 ?
    C24 C25 . 1.3870(19) ?
    C24 H24 . 0.9500 ?
    C25 C26 . 1.3851(18) ?
    C25 H25 . 0.9500 ?
    C26 H26 . 0.9500 ?
loop_
    _geom_angle_atom_site_label_1
    _geom_angle_atom_site_label_2
    _geom_angle_atom_site_label_3
    _geom_angle_site_symmetry_1
    _geom_angle_site_symmetry_3
    _geom_angle
    _geom_angle_publ_flag
    C6 C1 C2 . . 119.36(9) ?
    C6 C1 C7 . . 117.45(9) ?
    C2 C1 C7 . . 123.09(9) ?
    C3 C2 C1 . . 120.13(9) ?
    C3 C2 H2 . . 119.9 ?
    C1 C2 H2 . . 119.9 ?
    C2 C3 C4 . . 119.54(9) ?
    C2 C3 C8 . . 122.32(9) ?
    C4 C3 C8 . . 118.09(9) ?
    C5 C4 C3 . . 120.44(10) ?
    C5 C4 H4 . . 119.8 ?
    C3 C4 H4 . . 119.8 ?
    C4 C5 C6 . . 119.95(10) ?
    C4 C5 H5 . . 120.0 ?
    C6 C5 H5 . . 120.0 ?
    C5 C6 C1 . . 120.57(10) ?
    C5 C6 H6 . . 119.7 ?
    C1 C6 H6 . . 119.7 ?
    O1 C7 C11 . . 120.32(9) ?
    O1 C7 C1 . . 118.25(9) ?
    C11 C7 C1 . . 121.42(8) ?
    O2 C8 C21 . . 120.79(10) ?
    O2 C8 C3 . . 119.38(10) ?
    C21 C8 C3 . . 119.83(9) ?
    C12 C11 C16 . . 118.95(9) ?
    C12 C11 C7 . . 123.07(9) ?
    C16 C11 C7 . . 117.95(9) ?
    C13 C12 C11 . . 120.33(10) ?
    C13 C12 H12 . . 119.8 ?
    C11 C12 H12 . . 119.8 ?
    C14 C13 C12 . . 119.83(10) ?
    C14 C13 H13 . . 120.1 ?
    C12 C13 H13 . . 120.1 ?
    C15 C14 C13 . . 120.31(10) ?
    C15 C14 H14 . . 119.8 ?
    C13 C14 H14 . . 119.8 ?
    C16 C15 C14 . . 120.09(10) ?
    C16 C15 H15 . . 120.0 ?
    C14 C15 H15 . . 120.0 ?
    C15 C16 C11 . . 120.49(10) ?
    C15 C16 H16 . . 119.8 ?
    C11 C16 H16 . . 119.8 ?
    C26 C21 C22 . . 119.12(10) ?
    C26 C21 C8 . . 118.65(10) ?
    C22 C21 C8 . . 122.17(9) ?
    C23 C22 C21 . . 120.23(10) ?
    C23 C22 H22 . . 119.9 ?
    C21 C22 H22 . . 119.9 ?
    C24 C23 C22 . . 119.88(11) ?
    C24 C23 H23 . . 120.1 ?
    C22 C23 H23 . . 120.1 ?
    C23 C24 C25 . . 120.34(11) ?
    C23 C24 H24 . . 119.8 ?
    C25 C24 H24 . . 119.8 ?
    C26 C25 C24 . . 119.91(10) ?
    C26 C25 H25 . . 120.0 ?
    C24 C25 H25 . . 120.0 ?
    C25 C26 C21 . . 120.50(11) ?
    C25 C26 H26 . . 119.8 ?
    C21 C26 H26 . . 119.8 ?
loop_
    _geom_torsion_atom_site_label_1
    _geom_torsion_atom_site_label_2
    _geom_torsion_atom_site_label_3
    _geom_torsion_atom_site_label_4
    _geom_torsion_site_symmetry_1
    _geom_torsion_site_symmetry_2
    _geom_torsion_site_symmetry_3
    _geom_torsion_site_symmetry_4
    _geom_torsion
    _geom_torsion_publ_flag
    C6 C1 C2 C3 . . . . -0.02(14) ?
    C7 C1 C2 C3 . . . . -176.19(9) ?
    C1 C2 C3 C4 . . . . 0.26(14) ?
    C1 C2 C3 C8 . . . . 177.63(9) ?
    C2 C3 C4 C5 . . . . -0.73(15) ?
    C8 C3 C4 C5 . . . . -178.22(9) ?
    C3 C4 C5 C6 . . . . 0.96(16) ?
    C4 C5 C6 C1 . . . . -0.72(16) ?
    C2 C1 C6 C5 . . . . 0.25(15) ?
    C7 C1 C6 C5 . . . . 176.64(9) ?
    C6 C1 C7 O1 . . . . -32.33(14) ?
    C2 C1 C7 O1 . . . . 143.91(11) ?
    C6 C1 C7 C11 . . . . 147.13(9) ?
    C2 C1 C7 C11 . . . . -36.62(14) ?
    C2 C3 C8 O2 . . . . -149.63(11) ?
    C4 C3 C8 O2 . . . . 27.79(16) ?
    C2 C3 C8 C21 . . . . 30.05(15) ?
    C4 C3 C8 C21 . . . . -152.53(10) ?
    O1 C7 C11 C12 . . . . 160.85(11) ?
    C1 C7 C11 C12 . . . . -18.60(15) ?
    O1 C7 C11 C16 . . . . -17.14(15) ?
    C1 C7 C11 C16 . . . . 163.41(9) ?
    C16 C11 C12 C13 . . . . -0.95(15) ?
    C7 C11 C12 C13 . . . . -178.93(10) ?
    C11 C12 C13 C14 . . . . 0.51(16) ?
    C12 C13 C14 C15 . . . . -0.12(17) ?
    C13 C14 C15 C16 . . . . 0.18(17) ?
    C14 C15 C16 C11 . . . . -0.63(16) ?
    C12 C11 C16 C15 . . . . 1.01(15) ?
    C7 C11 C16 C15 . . . . 179.09(10) ?
    O2 C8 C21 C26 . . . . 27.69(16) ?
    C3 C8 C21 C26 . . . . -151.99(10) ?
    O2 C8 C21 C22 . . . . -149.55(12) ?
    C3 C8 C21 C22 . . . . 30.77(15) ?
    C26 C21 C22 C23 . . . . 0.87(15) ?
    C8 C21 C22 C23 . . . . 178.10(10) ?
    C21 C22 C23 C24 . . . . -0.48(16) ?
    C22 C23 C24 C25 . . . . -0.01(17) ?
    C23 C24 C25 C26 . . . . 0.11(17) ?
    C24 C25 C26 C21 . . . . 0.30(17) ?
    C22 C21 C26 C25 . . . . -0.78(16) ?
    C8 C21 C26 C25 . . . . -178.11(10) ?
data_global
_journal_date_recd_electronic     2011-08-04
_journal_date_accepted     2011-08-16
_journal_name_full     'Acta Crystallographica, Section E'
_journal_year     2011
_journal_volume     67
_journal_issue      9
_journal_page_first     o2432
_journal_page_last     o2432
_journal_paper_category     QO
_journal_coeditor_code     FY2021
_publ_contact_author_name     'Dr. Mrs. Zareen Akhter'
_publ_contact_author_address
;
Department of Chemistry, Quaid-I-Azam University, Islamabad 45320, Pakistan
;
_publ_contact_author_email     zareenakhter@yahoo.com
_publ_contact_author_fax      92519219888
_publ_contact_author_phone        .92E-306
_publ_section_title
;
(3-Benzoylphenyl)(phenyl)methanone
;
loop_
    _publ_author_name
    _publ_author_address
    'Raza Ahsraf, Ahmed'
;
Department of Chemistry, Quaid-I-Azam University, Islamabad 45320, Pakistan
;
    'Akhter, Zareen'
;
Department of Chemistry, Quaid-I-Azam University, Islamabad 45320, Pakistan
;
    ' Bolte, Michael'
;
Institut f\"ur Anorganische Chemie
J. W. Goethe-Universit\"at Frankfurt
Max-von-Laue-Strasse 7
60438 Frankfurt/Main
Germany
;
