# Supplementary material for: (3-Benzoyl­phen­yl)(phen­yl)methanone
Source: Acta Crystallogr Sect E Struct Rep Online. 2011 Aug 27;67(Pt 9):o2432. doi: 10.1107/S1600536811033344 (PMC3200948; doi:10.1107/S1600536811033344)
Supplement: Supplementary file 2 [file e-67-o2432-Isup2.hkl]

# 
# h,k,l, Fc-squared, Fo-squared, sigma(Fo-squared) and status flag 
# 
data_I
_shelx_title ' za41 in Pbca' 
_shelx_refln_list_code          4 
_shelx_F_calc_maximum      289.69 
_exptl_crystal_F_000      1200.00 
_reflns_d_resolution_high  0.7465 
 
loop_ 
 _symmetry_equiv_pos_as_xyz 
 'x, y, z' 
 '-x+1/2, -y, z+1/2' 
 '-x, y+1/2, -z+1/2' 
 'x+1/2, -y+1/2, -z' 
 '-x, -y, -z' 
 'x-1/2, y, -z-1/2' 
 'x, -y-1/2, z-1/2' 
 '-x-1/2, y-1/2, z' 
 
_cell_length_a    16.2029 
_cell_length_b     7.8648 
_cell_length_c    22.8422 
_cell_angle_alpha  90.000 
_cell_angle_beta   90.000 
_cell_angle_gamma  90.000 
 
_shelx_F_squared_multiplier     1.000 
 
loop_ 
 _refln_index_h 
 _refln_index_k 
 _refln_index_l 
 _refln_F_squared_calc 
 _refln_F_squared_meas 
 _refln_F_squared_sigma 
 _refln_observed_status 
   4   0   0     1285.83     1195.34     17.67 o 
   6   0   0     9882.41     9875.20    135.76 o 
   8   0   0    11694.39    12808.44    358.06 o 
  10   0   0        4.48        3.02      5.17 o 
  12   0   0     6077.25     5921.63    273.25 o 
  14   0   0     2275.58     2240.02     38.02 o 
  16   0   0     4094.60     3721.27    175.38 o 
  18   0   0     1458.94     1545.98     13.41 o 
  20   0   0        0.68       -1.43      7.59 o 
   2   1   0     3384.33     2917.08     39.38 o 
   4   1   0    24473.46    25950.51    167.57 o 
   6   1   0     4521.41     4473.86     43.12 o 
   8   1   0       63.41       80.38      4.02 o 
  10   1   0       59.48       42.81      4.44 o 
  12   1   0      397.04      363.89      7.57 o 
  14   1   0       89.76       77.04      4.81 o 
  16   1   0        0.45        2.05      4.52 o 
  18   1   0      165.72      139.94      5.83 o 
  20   1   0       90.11       84.07      5.02 o 
   0   2   0    39276.45    42260.54   2128.59 o 
   2   2   0      658.27      675.86      7.55 o 
   4   2   0     4357.97     4502.46     92.43 o 
   6   2   0      762.73      712.98     17.17 o 
   8   2   0      738.70      733.40     13.73 o 
  10   2   0        1.29        6.03      3.71 o 
  12   2   0     3269.84     3108.31     69.01 o 
  14   2   0      350.19      343.19     11.45 o 
  16   2   0      312.54      328.55     12.89 o 
  18   2   0     1008.63      946.35     35.83 o 
  20   2   0        0.72        4.49      4.89 o 
   2   3   0     1736.93     1544.44     36.12 o 
   4   3   0     2915.33     3021.74     57.84 o 
   6   3   0     3191.42     3178.07     49.22 o 
   8   3   0      162.31      198.01      5.31 o 
  10   3   0      620.35      603.84     25.33 o 
  12   3   0     4250.87     4351.04    123.50 o 
  14   3   0      396.90      387.37     15.31 o 
  16   3   0        1.91        6.80      6.57 o 
  18   3   0      295.41      324.10     11.82 o 
  20   3   0      221.93      198.00      9.96 o 
   0   4   0        2.14        9.33      3.88 o 
   2   4   0        0.57        2.73      2.91 o 
   4   4   0       41.97       38.70      3.22 o 
   6   4   0      368.93      388.93      6.11 o 
   8   4   0      235.61      241.34      6.86 o 
  10   4   0      791.81      877.89     25.08 o 
  12   4   0       61.86       54.71      4.60 o 
  14   4   0      134.34      149.44      5.27 o 
  16   4   0      213.05      213.29      8.22 o 
  18   4   0        1.41        0.87      4.58 o 
  20   4   0       53.31       64.04      6.67 o 
   2   5   0     1218.26     1326.92     17.44 o 
   4   5   0      653.20      657.71     10.94 o 
   6   5   0     1372.65     1567.92     43.81 o 
   8   5   0     2694.08     2749.30     68.59 o 
  10   5   0      882.75      873.62     27.80 o 
  12   5   0      100.44      112.60      4.74 o 
  14   5   0      413.33      441.40     16.94 o 
  16   5   0       18.16       26.08      4.61 o 
  18   5   0        4.03        2.82      4.11 o 
   0   6   0      200.58      251.71      8.22 o 
   2   6   0       29.21       21.58      2.92 o 
   4   6   0       22.03       23.66      2.62 o 
   6   6   0     1971.99     2084.31     81.17 o 
   8   6   0      158.04      149.17      4.20 o 
  10   6   0     1973.40     1999.74     42.20 o 
  12   6   0      331.76      317.37     10.19 o 
  14   6   0       46.40       40.78      4.06 o 
  16   6   0        0.40        4.42      4.58 o 
   2   7   0       31.87       31.18      3.45 o 
   4   7   0        3.61        6.71      3.01 o 
   6   7   0      354.44      371.72     11.63 o 
   8   7   0      299.17      281.94      8.71 o 
  10   7   0      174.56      153.46      4.76 o 
  12   7   0      168.73      158.79      6.93 o 
  14   7   0      251.13      237.97     13.47 o 
  16   7   0        1.72        6.05      5.74 o 
   0   8   0      951.73      984.40     31.31 o 
   2   8   0      436.07      424.60      4.77 o 
   4   8   0        0.05        5.36      3.35 o 
   6   8   0      297.66      295.85      9.28 o 
   8   8   0       44.84       50.47      3.98 o 
  10   8   0       39.80       33.97      4.11 o 
  12   8   0      429.19      444.64     16.29 o 
  14   8   0      616.77      530.86     23.58 o 
   2   9   0      551.99      538.45     12.29 o 
   4   9   0      506.96      514.99     13.08 o 
   6   9   0      164.73      157.79      4.87 o 
   8   9   0        1.02        1.61      4.16 o 
  10   9   0       33.14       24.97      5.57 o 
   0  10   0      230.80      198.73      6.65 o 
   2  10   0        0.08       -0.54      3.56 o 
   4  10   0        1.43        4.46      3.83 o 
   6  10   0       34.55       25.44      4.00 o 
   1   1   1     1700.08     1460.70      9.78 o 
   2   1   1    22649.18    24117.96    183.88 o 
   3   1   1     7545.55     7239.01     58.29 o 
   4   1   1     8683.70     8397.14     65.95 o 
   5   1   1        2.87        3.26      3.10 o 
   6   1   1       49.94       39.52      2.86 o 
   7   1   1        0.24        2.78      2.79 o 
   8   1   1     1304.72     1376.59     15.33 o 
   9   1   1       22.78       32.78      3.39 o 
  10   1   1     1110.36     1047.76     14.19 o 
  11   1   1       30.19       28.83      2.80 o 
  12   1   1        2.22        2.47      2.66 o 
  13   1   1        2.25        1.76      2.56 o 
  14   1   1     3898.98     3876.03     76.31 o 
  15   1   1      970.85      932.49     21.64 o 
  16   1   1       25.39       30.34      2.85 o 
  17   1   1        3.09        4.13      3.08 o 
  18   1   1      436.86      456.68     11.42 o 
  19   1   1      361.68      351.36     11.51 o 
  20   1   1       80.91       73.97      3.60 o 
  21   1   1        0.83        3.33      3.24 o 
   0   2   1     5137.01     5066.04     92.24 o 
   1   2   1      282.21      229.72      4.42 o 
   2   2   1    19559.17    19722.02    174.77 o 
   3   2   1     7530.51     7119.01     70.02 o 
   4   2   1     6781.44     6584.74     82.87 o 
   5   2   1        1.65        3.48      2.66 o 
   6   2   1     1458.69     1505.78     30.22 o 
   7   2   1      145.77      169.87      3.40 o 
   8   2   1      592.32      614.94      6.03 o 
   9   2   1      341.60      311.29      4.59 o 
  10   2   1       29.47       23.84      2.69 o 
  11   2   1       77.53       82.60      3.03 o 
  12   2   1      486.68      476.76      6.92 o 
  13   2   1        0.27        3.56      3.33 o 
  14   2   1      523.25      496.11     10.17 o 
  15   2   1      540.64      543.73     11.48 o 
  16   2   1        4.86        7.40      2.91 o 
  17   2   1        0.52        1.59      2.80 o 
  18   2   1      169.66      173.05      3.88 o 
  19   2   1       86.82       77.84      3.56 o 
  20   2   1       73.21       63.04      3.64 o 
  21   2   1      182.95      153.07      5.67 o 
   1   3   1       49.21       68.01      4.60 o 
   2   3   1     2197.90     2229.91     24.54 o 
   3   3   1     2369.78     2356.47     15.23 o 
   4   3   1     3511.32     3423.50     34.24 o 
   5   3   1        6.36        9.84      2.35 o 
   6   3   1      724.43      795.66      8.83 o 
   7   3   1     2244.62     2317.96     30.64 o 
   8   3   1      486.33      459.22      8.52 o 
   9   3   1       11.80       14.09      2.73 o 
  10   3   1      126.15      119.82      3.26 o 
  11   3   1     1238.91     1193.85     19.41 o 
  12   3   1       47.31       44.97      3.65 o 
  13   3   1      200.29      202.70      4.90 o 
  14   3   1     1461.81     1455.91     37.63 o 
  15   3   1       23.84       27.10      3.42 o 
  16   3   1      124.10      137.58      4.48 o 
  17   3   1       50.92       62.05      4.96 o 
  18   3   1       89.68       94.01      4.18 o 
  19   3   1        1.56        1.36      3.67 o 
  20   3   1        1.58        3.01      3.71 o 
   0   4   1        7.78        9.64      3.39 o 
   1   4   1      340.50      362.11      3.76 o 
   2   4   1      421.22      408.08      5.94 o 
   3   4   1       14.64       18.96      2.19 o 
   4   4   1     2102.00     2160.52     24.39 o 
   5   4   1      105.59       97.02      2.65 o 
   6   4   1     3957.14     4070.30     53.40 o 
   7   4   1      240.70      248.19      4.22 o 
   8   4   1      255.54      248.92      3.28 o 
   9   4   1      397.15      414.26      6.65 o 
  10   4   1      548.15      535.42     10.11 o 
  11   4   1      534.15      542.65      7.74 o 
  12   4   1       25.63       29.52      2.82 o 
  13   4   1      179.12      180.26      5.04 o 
  14   4   1       40.77       43.26      3.41 o 
  15   4   1      240.86      260.81      7.97 o 
  16   4   1        3.43        6.86      3.20 o 
  17   4   1      126.48      138.33      6.05 o 
  18   4   1      201.82      227.23     11.91 o 
  19   4   1       10.58        9.80      3.89 o 
  20   4   1       26.59       15.15      4.41 o 
   1   5   1      695.63      722.56      7.01 o 
   2   5   1      107.27      121.12      2.49 o 
   3   5   1      477.51      510.05      6.72 o 
   4   5   1      653.18      654.44     11.97 o 
   5   5   1       71.02       78.17      2.44 o 
   6   5   1       41.05       57.55      2.51 o 
   7   5   1     1122.87     1199.42     20.36 o 
   8   5   1      734.32      755.91     12.81 o 
   9   5   1     3127.15     3147.59     41.56 o 
  10   5   1      326.35      313.71      4.41 o 
  11   5   1      163.57      158.82      2.92 o 
  12   5   1      178.11      184.77      3.20 o 
  13   5   1       14.06       19.50      3.01 o 
  14   5   1       69.83       71.51      2.94 o 
  15   5   1       51.65       57.49      3.17 o 
  16   5   1       18.95       22.33      3.53 o 
  17   5   1       68.59       74.87      3.61 o 
  18   5   1        3.75        6.93      3.48 o 
  19   5   1        8.84       11.01      4.83 o 
   0   6   1      621.89      636.64      9.25 o 
   1   6   1      316.83      348.26      4.19 o 
   2   6   1       42.02       48.30      2.18 o 
   3   6   1        6.87        8.83      2.13 o 
   4   6   1       29.23       38.26      2.61 o 
   5   6   1      748.45      753.20     14.19 o 
   6   6   1      788.41      788.07     19.09 o 
   7   6   1      516.27      539.79     10.49 o 
   8   6   1      106.89      110.54      2.93 o 
   9   6   1      492.27      504.08      9.17 o 
  10   6   1        5.43        9.88      2.72 o 
  11   6   1      328.63      350.94      7.83 o 
  12   6   1      429.01      448.03      9.04 o 
  13   6   1      161.56      164.37      3.41 o 
  14   6   1       31.91       33.05      3.28 o 
  15   6   1      166.25      163.72      3.93 o 
  16   6   1        9.46       12.89      3.46 o 
  17   6   1       34.46       34.09      3.22 o 
   1   7   1      518.14      540.08      5.03 o 
   2   7   1       29.59       30.01      2.23 o 
   3   7   1      287.70      295.97      3.14 o 
   4   7   1       57.25       57.61      2.45 o 
   5   7   1      621.50      601.56     20.51 o 
   6   7   1      127.34      124.82      3.64 o 
   7   7   1       11.04        7.07      2.68 o 
   8   7   1      455.42      465.73     12.28 o 
   9   7   1       32.88       29.81      2.70 o 
  10   7   1        1.30        3.50      2.49 o 
  11   7   1      114.20      117.19      3.11 o 
  12   7   1      232.90      213.14      4.98 o 
  13   7   1       36.61       34.20      3.02 o 
  14   7   1       50.03       51.42      3.26 o 
  15   7   1       85.44       80.57      3.24 o 
  16   7   1        6.55        2.52      3.60 o 
   0   8   1      530.10      535.33      7.92 o 
   1   8   1       80.45       82.37      2.55 o 
   2   8   1      202.22      204.22      3.01 o 
   3   8   1       26.50       29.55      2.75 o 
   4   8   1       31.74       35.72      2.25 o 
   5   8   1      509.84      521.36      8.80 o 
   6   8   1        6.10        6.96      2.51 o 
   7   8   1       18.37       21.21      3.15 o 
   8   8   1       24.39       26.44      2.90 o 
   9   8   1        0.71        2.71      2.73 o 
  10   8   1        1.53        2.31      2.67 o 
  11   8   1       13.01       17.30      3.18 o 
  12   8   1      157.41      152.68      3.89 o 
  13   8   1       34.84       20.74      3.32 o 
  14   8   1        2.27        0.64      5.24 o 
   1   9   1        3.71        5.39      2.17 o 
   2   9   1       46.97       41.04      2.56 o 
   3   9   1        4.54        6.32      2.45 o 
   4   9   1      390.04      371.64      6.42 o 
   5   9   1       11.64       11.63      2.82 o 
   6   9   1       17.94       16.23      2.63 o 
   7   9   1      164.42      151.73      3.28 o 
   8   9   1        3.19        4.27      2.74 o 
   9   9   1        1.20        3.82      2.82 o 
  10   9   1        3.44        2.08      2.86 o 
  11   9   1       13.54       10.03      3.59 o 
   0  10   1      428.95      403.55      8.36 o 
   1  10   1      202.67      193.67      3.58 o 
   2  10   1       46.94       48.28      2.75 o 
   3  10   1      286.11      252.99      6.11 o 
   4  10   1        2.60        5.00      2.98 o 
   5  10   1       98.61       81.42      3.15 o 
   6  10   1       20.45       16.34      2.98 o 
   2   0   2      303.96      329.70     10.55 o 
   3   0   2      261.15      236.73      7.46 o 
   4   0   2     2659.57     2662.63     31.95 o 
   5   0   2        1.14        8.21      4.42 o 
   6   0   2      238.00      203.55      5.47 o 
   7   0   2     2647.99     2768.55     39.15 o 
   8   0   2     4773.30     4733.23     53.07 o 
   9   0   2      195.78      214.24      5.49 o 
  10   0   2      287.77      288.93      6.54 o 
  11   0   2        5.78       14.98      3.34 o 
  12   0   2      284.26      252.72      5.57 o 
  13   0   2      536.86      492.18     10.45 o 
  14   0   2     1066.55      982.04      8.45 o 
  15   0   2      307.72      222.42      6.49 o 
  16   0   2       43.29       29.58      4.40 o 
  17   0   2     1249.63     1243.54     32.61 o 
  18   0   2      123.96      113.87      4.74 o 
  19   0   2      194.04      179.16      9.70 o 
  20   0   2        1.55        0.38      5.42 o 
  21   0   2      305.99      289.94     22.34 o 
   1   1   2     3677.94     3117.08     28.92 o 
   2   1   2      981.52      825.70      9.33 o 
   3   1   2     2370.56     2142.81     24.15 o 
   4   1   2     1762.46     1597.14     18.25 o 
   5   1   2      938.77      968.76     12.65 o 
   6   1   2       22.55       18.76      2.55 o 
   7   1   2      206.68      181.56      3.59 o 
   8   1   2       94.37       90.04      3.25 o 
   9   1   2     1239.44     1279.24     18.95 o 
  10   1   2        0.76        3.83      3.10 o 
  11   1   2      248.89      286.73      4.71 o 
  12   1   2      178.29      166.99      3.47 o 
  13   1   2      306.84      301.50      5.78 o 
  14   1   2      120.42      110.08      3.35 o 
  15   1   2      182.10      151.42      3.56 o 
  16   1   2        8.43        8.07      2.76 o 
  17   1   2       61.73       50.62      3.09 o 
  18   1   2       71.39       63.98      3.39 o 
  19   1   2       50.51       51.61      3.50 o 
  20   1   2       12.80       12.96      3.52 o 
  21   1   2       39.08       28.21      4.05 o 
   0   2   2    83920.53    87023.41    316.64 o 
   1   2   2     9820.77     9622.15     61.05 o 
   2   2   2     6058.60     5642.61     55.81 o 
   3   2   2     1793.70     1795.96     25.99 o 
   4   2   2      854.81      801.77      7.21 o 
   5   2   2      597.12      597.71      8.66 o 
   6   2   2     3988.84     3918.07     63.24 o 
   7   2   2      738.94      775.28     11.39 o 
   8   2   2     1513.53     1532.40     30.52 o 
   9   2   2        6.17        7.68      2.75 o 
  10   2   2       76.75       86.80      3.28 o 
  11   2   2        7.23        7.28      3.01 o 
  12   2   2      587.21      529.90      7.63 o 
  13   2   2       27.33       26.71      3.09 o 
  14   2   2     1550.89     1550.89     29.93 o 
  15   2   2        3.60        1.74      3.07 o 
  16   2   2       40.49       33.85      2.94 o 
  17   2   2      394.57      399.25     10.65 o 
  18   2   2        9.47       13.70      3.18 o 
  19   2   2        0.55        1.43      3.51 o 
  20   2   2        5.92       12.11      3.72 o 
  21   2   2      218.01      189.96     10.01 o 
   1   3   2      552.98      552.15      5.62 o 
   2   3   2     2786.47     2610.44     22.84 o 
   3   3   2      391.66      401.92      3.95 o 
   4   3   2     1564.43     1452.71     14.65 o 
   5   3   2     5978.45     6242.84     61.37 o 
   6   3   2      289.06      302.58      4.51 o 
   7   3   2      858.22      945.72     13.00 o 
   8   3   2       91.25       99.49      2.96 o 
   9   3   2        5.20       13.73      2.62 o 
  10   3   2     2183.27     2089.52     29.77 o 
  11   3   2     1390.61     1355.57     33.80 o 
  12   3   2       41.89       38.76      3.56 o 
  13   3   2       51.60       56.83      3.06 o 
  14   3   2      254.46      268.58      5.50 o 
  15   3   2      329.82      326.34      7.17 o 
  16   3   2       96.60      104.16      6.22 o 
  17   3   2        6.35        9.94      3.20 o 
  18   3   2       42.25       39.45      3.64 o 
  19   3   2        0.65       -0.53      3.75 o 
  20   3   2       13.44       15.82      4.16 o 
   0   4   2     4721.40     4986.74     68.41 o 
   1   4   2        7.47       11.89      2.15 o 
   2   4   2       81.34       70.74      2.50 o 
   3   4   2     3633.17     3774.95     53.61 o 
   4   4   2       26.22       38.57      2.40 o 
   5   4   2     2835.01     2967.31     44.29 o 
   6   4   2       97.07       90.41      2.83 o 
   7   4   2      682.73      613.87      9.08 o 
   8   4   2        7.89       11.43      2.56 o 
   9   4   2       23.51       43.43      2.65 o 
  10   4   2      169.09      182.18      3.18 o 
  11   4   2     2327.56     2397.31     50.48 o 
  12   4   2      675.17      688.78     13.37 o 
  13   4   2     1538.94     1585.84     32.99 o 
  14   4   2      243.07      245.28      6.79 o 
  15   4   2      105.34       99.05      3.36 o 
  16   4   2       68.37       69.85      3.52 o 
  17   4   2      123.53      133.22      6.78 o 
  18   4   2      140.28      152.92      8.76 o 
  19   4   2        7.69        9.50      3.67 o 
  20   4   2        3.27        4.99      5.94 o 
   1   5   2       23.21       32.45      2.14 o 
   2   5   2      625.28      654.73      7.19 o 
   3   5   2      178.58      197.64      3.80 o 
   4   5   2       14.85       11.97      2.12 o 
   5   5   2       91.79      101.57      2.44 o 
   6   5   2        1.05        6.20      2.38 o 
   7   5   2      139.67      131.57      2.93 o 
   8   5   2      239.96      237.77      3.50 o 
   9   5   2     3310.03     3410.36     45.49 o 
  10   5   2       50.91       55.83      2.98 o 
  11   5   2       33.67       38.21      2.60 o 
  12   5   2       33.55       36.67      2.67 o 
  13   5   2      376.21      396.54      8.67 o 
  14   5   2      393.43      416.67      8.37 o 
  15   5   2        7.31        5.57      3.01 o 
  16   5   2       35.74       40.56      3.06 o 
  17   5   2       43.51       53.05      3.28 o 
  18   5   2       40.57       50.69      3.52 o 
  19   5   2       24.72       24.28     11.80 o 
   0   6   2      485.71      482.64      6.09 o 
   1   6   2       68.18       78.56      2.29 o 
   2   6   2       37.38       36.06      2.06 o 
   3   6   2      108.42      109.19      2.51 o 
   4   6   2       49.82       53.81      2.49 o 
   5   6   2       24.98       27.71      2.43 o 
   6   6   2        0.13        5.00      2.56 o 
   7   6   2      368.66      379.42      6.00 o 
   8   6   2        6.12        9.09      2.39 o 
   9   6   2       38.78       42.24      2.50 o 
  10   6   2        0.11        5.09      2.79 o 
  11   6   2      201.23      191.01      3.22 o 
  12   6   2      150.41      165.53      4.44 o 
  13   6   2       93.94       97.69      3.03 o 
  14   6   2      148.44      150.55      3.46 o 
  15   6   2       18.55       21.17      3.01 o 
  16   6   2        5.42        9.28      3.04 o 
  17   6   2       83.64       82.17      4.72 o 
   1   7   2       38.51       45.06      2.26 o 
   2   7   2        0.63        3.74      2.20 o 
   3   7   2      238.79      253.58      4.18 o 
   4   7   2      134.30      140.77      3.27 o 
   5   7   2      237.83      252.45      4.90 o 
   6   7   2       42.47       47.20      2.73 o 
   7   7   2      219.76      234.34      6.40 o 
   8   7   2      117.15      123.79      3.17 o 
   9   7   2      317.93      316.17      6.94 o 
  10   7   2      197.92      208.68      3.63 o 
  11   7   2      279.54      276.63      5.58 o 
  12   7   2        6.80       10.52      2.81 o 
  13   7   2       21.37       20.55      3.01 o 
  14   7   2        0.25        1.35      3.02 o 
  15   7   2        6.98        5.98      3.39 o 
  16   7   2       58.04       67.01      4.97 o 
   0   8   2      210.02      195.46      4.38 o 
   1   8   2       10.74       14.81      2.31 o 
   2   8   2      101.11      109.57      2.79 o 
   3   8   2      893.34      918.41     10.45 o 
   4   8   2        0.82        4.63      2.39 o 
   5   8   2        1.21        2.56      2.48 o 
   6   8   2       10.98        9.99      2.44 o 
   7   8   2       44.90       48.74      3.08 o 
   8   8   2       16.43       18.13      2.82 o 
   9   8   2       53.22       56.62      2.90 o 
  10   8   2       48.35       51.24      3.28 o 
  11   8   2        0.12        1.76      2.83 o 
  12   8   2        8.53       10.38      3.14 o 
  13   8   2      269.70      264.73      7.62 o 
  14   8   2        1.11       11.26      7.54 o 
   1   9   2      136.04      143.59      2.79 o 
   2   9   2       73.25       69.91      2.57 o 
   3   9   2        5.26        6.44      2.57 o 
   4   9   2       10.86       15.31      2.90 o 
   5   9   2        4.65        4.84      2.92 o 
   6   9   2        0.08        3.08      2.82 o 
   7   9   2        2.86        5.59      2.86 o 
   8   9   2        6.37       10.35      2.81 o 
   9   9   2       81.99       88.17      3.29 o 
  10   9   2       81.74       76.04      3.39 o 
  11   9   2        5.16        4.52      4.29 o 
   0  10   2       85.56       63.78      3.96 o 
   1  10   2       28.43       23.85      2.88 o 
   2  10   2        2.77        5.24      2.53 o 
   3  10   2       74.75       71.18      2.92 o 
   4  10   2      109.58      103.20      3.30 o 
   5  10   2       26.59       24.25      2.89 o 
   6  10   2       20.47       24.09      3.01 o 
   1   1   3     3350.13     3048.29     24.62 o 
   2   1   3      289.86      261.47      4.69 o 
   3   1   3    11546.75    11586.52     69.73 o 
   4   1   3       62.50       48.44      3.68 o 
   5   1   3      488.06      483.26      5.10 o 
   6   1   3      166.20      168.33      3.42 o 
   7   1   3     1331.44     1409.10     14.58 o 
   8   1   3       11.20       13.67      3.03 o 
   9   1   3      101.31      123.70      3.58 o 
  10   1   3       17.22       21.58      2.87 o 
  11   1   3       61.90       72.74      2.96 o 
  12   1   3      451.93      453.68      8.45 o 
  13   1   3        0.22        2.98      2.74 o 
  14   1   3      365.03      332.82      6.11 o 
  15   1   3      534.99      517.42      8.59 o 
  16   1   3      165.48      167.38      5.25 o 
  17   1   3      150.49      134.02      3.71 o 
  18   1   3       55.18       54.81      3.24 o 
  19   1   3      187.31      177.56      5.90 o 
  20   1   3      132.11      120.11      4.77 o 
  21   1   3        2.35        3.00      3.39 o 
   0   2   3     6414.08     5869.31    155.81 o 
   1   2   3     8956.74     8723.76     68.55 o 
   2   2   3    15513.08    15546.37    196.49 o 
   3   2   3      647.14      609.65      6.36 o 
   4   2   3      134.35      129.96      3.40 o 
   5   2   3      269.35      252.06      4.79 o 
   6   2   3        0.10        2.99      2.52 o 
   7   2   3      391.67      408.00      4.32 o 
   8   2   3      173.51      191.49      3.44 o 
   9   2   3      230.16      243.32      5.98 o 
  10   2   3       20.62       24.00      2.63 o 
  11   2   3      304.51      294.10      3.93 o 
  12   2   3       47.51       54.96      3.21 o 
  13   2   3       59.63       58.44      3.34 o 
  14   2   3      444.69      412.47     11.62 o 
  15   2   3      913.33      828.56     15.66 o 
  16   2   3       11.16       17.66      3.15 o 
  17   2   3        0.04        1.46      2.99 o 
  18   2   3        3.22        3.20      2.93 o 
  19   2   3       28.09       30.07      3.37 o 
  20   2   3      155.51      163.12      5.79 o 
  21   2   3       83.96       88.63      5.33 o 
   1   3   3       11.59       13.60      2.09 o 
   2   3   3      877.04      855.35     13.05 o 
   3   3   3     1432.39     1387.88     20.40 o 
   4   3   3      566.68      586.84      5.74 o 
   5   3   3       82.66       93.03      2.71 o 
   6   3   3     1597.00     1527.24     18.85 o 
   7   3   3     1410.97     1469.84     15.38 o 
   8   3   3      662.36      641.53     11.03 o 
   9   3   3       18.43       18.40      2.71 o 
  10   3   3      565.69      540.68     12.17 o 
  11   3   3      170.20      167.26      4.41 o 
  12   3   3      249.05      270.65      8.73 o 
  13   3   3      564.32      592.21     17.48 o 
  14   3   3      251.75      248.51      4.70 o 
  15   3   3        9.91       13.55      3.23 o 
  16   3   3      122.26      113.51      4.22 o 
  17   3   3        8.02        9.18      3.27 o 
  18   3   3       14.14       12.50      3.54 o 
  19   3   3       37.59       48.49      3.58 o 
  20   3   3        7.55       11.81      3.83 o 
   0   4   3     1508.09     1408.94     23.26 o 
   1   4   3      427.28      438.14      4.65 o 
   2   4   3      151.63      172.81      2.77 o 
   3   4   3     1333.44     1392.23     14.77 o 
   4   4   3       20.59       37.85      2.26 o 
   5   4   3      372.49      353.47      5.20 o 
   6   4   3      793.13      778.48      8.56 o 
   7   4   3        0.92        4.67      2.35 o 
   8   4   3      632.75      684.86     12.28 o 
   9   4   3       65.35       49.03      2.49 o 
  10   4   3     2056.09     2035.83     33.89 o 
  11   4   3       84.23       81.58      3.00 o 
  12   4   3      135.69      143.64      3.40 o 
  13   4   3        0.13        4.18      2.50 o 
  14   4   3      170.40      174.68      4.65 o 
  15   4   3       51.79       61.93      3.38 o 
  16   4   3        6.76        5.94      2.98 o 
  17   4   3       14.27       16.89      3.65 o 
  18   4   3        3.89        8.35      3.81 o 
  19   4   3       14.80       16.36      3.95 o 
   1   5   3      381.91      370.86      4.71 o 
   2   5   3      320.74      364.82      3.33 o 
   3   5   3       33.16       34.26      2.04 o 
   4   5   3      258.03      263.03      4.06 o 
   5   5   3        4.15        7.01      2.06 o 
   6   5   3        1.59        3.99      2.31 o 
   7   5   3      895.01      869.44     11.89 o 
   8   5   3        0.02        2.29      2.27 o 
   9   5   3        9.81       15.78      2.61 o 
  10   5   3      614.78      626.37     12.11 o 
  11   5   3       87.52       94.12      2.91 o 
  12   5   3        0.11        1.41      2.91 o 
  13   5   3        0.42        3.85      2.81 o 
  14   5   3      498.86      520.56      8.26 o 
  15   5   3       16.04       18.48      2.76 o 
  16   5   3      200.66      239.63      6.49 o 
  17   5   3        3.66        7.94      2.97 o 
  18   5   3       65.27       67.48      3.51 o 
   0   6   3      477.94      477.27      9.33 o 
   1   6   3      655.44      690.07     10.64 o 
   2   6   3        4.75        4.50      1.97 o 
   3   6   3        5.76        7.53      2.25 o 
   4   6   3      485.19      497.96      7.94 o 
   5   6   3        7.52       11.47      2.34 o 
   6   6   3        3.91        9.57      2.36 o 
   7   6   3       23.40       21.26      2.73 o 
   8   6   3      196.85      214.01      4.65 o 
   9   6   3        1.21        4.50      2.51 o 
  10   6   3       32.94       35.89      2.63 o 
  11   6   3       47.48       44.11      2.68 o 
  12   6   3      228.80      218.51      4.68 o 
  13   6   3       47.67       53.70      2.88 o 
  14   6   3        4.09        5.99      3.10 o 
  15   6   3      112.06      115.30      3.57 o 
  16   6   3       27.10       31.91      3.48 o 
  17   6   3       85.16       86.28      3.52 o 
   1   7   3      133.75      135.66      2.61 o 
   2   7   3      152.20      155.41      2.64 o 
   3   7   3      139.77      157.91      2.56 o 
   4   7   3      234.18      227.74      4.26 o 
   5   7   3        6.91        6.64      2.35 o 
   6   7   3      425.07      434.25      7.31 o 
   7   7   3       29.16       29.71      2.83 o 
   8   7   3      201.20      211.55      4.61 o 
   9   7   3      479.86      477.74     11.64 o 
  10   7   3       18.04       20.24      3.03 o 
  11   7   3       25.86       28.68      2.75 o 
  12   7   3      115.98      112.74      3.33 o 
  13   7   3      123.35      129.44      3.53 o 
  14   7   3       56.64       54.25      3.07 o 
  15   7   3        0.01        2.64      3.00 o 
  16   7   3        0.73        7.85      5.66 o 
   0   8   3        1.12        4.61      3.52 o 
   1   8   3       20.78       20.44      2.48 o 
   2   8   3      222.76      223.07      2.98 o 
   3   8   3      194.88      208.91      2.93 o 
   4   8   3      406.59      420.26      6.40 o 
   5   8   3        0.50        4.20      2.69 o 
   6   8   3      365.74      347.90      8.96 o 
   7   8   3       41.76       45.23      2.95 o 
   8   8   3       63.85       67.21      2.96 o 
   9   8   3        7.74        4.90      2.63 o 
  10   8   3        0.07        2.30      2.51 o 
  11   8   3        9.40        8.28      2.96 o 
  12   8   3       62.59       50.58      3.14 o 
  13   8   3       16.75       11.65      3.19 o 
   1   9   3       56.25       53.48      2.64 o 
   2   9   3      112.26      105.26      2.91 o 
   3   9   3       96.78       95.91      3.10 o 
   4   9   3      483.70      473.30      9.01 o 
   5   9   3      148.67      154.49      3.43 o 
   6   9   3       79.55       81.69      3.23 o 
   7   9   3       21.12       21.03      2.97 o 
   8   9   3        7.38       13.56      2.95 o 
   9   9   3        5.51        6.97      2.97 o 
  10   9   3       65.01       66.58      3.25 o 
  11   9   3      139.14      136.24     13.87 o 
   0  10   3      178.69      172.85      4.69 o 
   1  10   3      142.81      130.42      3.03 o 
   2  10   3      122.98      112.04      3.01 o 
   3  10   3       54.21       50.64      2.94 o 
   4  10   3       71.83       58.15      3.25 o 
   5  10   3        0.31        3.64      2.99 o 
   6  10   3       55.33       54.57      3.25 o 
   0   0   4       90.35       66.20     10.12 o 
   1   0   4     2991.15     2668.73     40.73 o 
   2   0   4     2939.91     2644.82     23.73 o 
   3   0   4     2243.41     2201.43     46.45 o 
   4   0   4       54.51       71.29      5.27 o 
   5   0   4        0.09        2.39      4.19 o 
   6   0   4        1.26        2.58      3.94 o 
   7   0   4     3534.62     3787.13     39.10 o 
   8   0   4      391.05      352.05      9.74 o 
   9   0   4       49.81       29.70      4.28 o 
  10   0   4     1451.09     1524.98     28.03 o 
  11   0   4      801.15      798.54     16.50 o 
  12   0   4     1204.63     1143.46     28.20 o 
  13   0   4      149.37      161.55      5.09 o 
  14   0   4      673.83      694.13     22.05 o 
  15   0   4       11.94        9.12      4.34 o 
  16   0   4      328.77      324.46     11.50 o 
  17   0   4       27.89       33.82      4.50 o 
  18   0   4       13.67       15.83      5.04 o 
  19   0   4       17.12       16.29      5.29 o 
  20   0   4       77.76       63.40      4.69 o 
  21   0   4       75.63       60.70      5.31 o 
   1   1   4    24291.45    26233.01    213.50 o 
   2   1   4     3064.42     2992.55     28.62 o 
   3   1   4        5.12        7.21      2.80 o 
   4   1   4       58.77       66.64      3.20 o 
   5   1   4       49.57       44.74      2.87 o 
   6   1   4     2444.58     2420.06     31.31 o 
   7   1   4     1574.76     1577.77     17.82 o 
   8   1   4      616.05      579.32      9.19 o 
   9   1   4      870.97      928.96     13.85 o 
  10   1   4      566.65      525.59      8.83 o 
  11   1   4        2.56        4.47      2.81 o 
  12   1   4      773.22      742.78     14.07 o 
  13   1   4       37.39       34.95      2.89 o 
  14   1   4       77.26       74.02      3.07 o 
  15   1   4       45.37       28.65      3.46 o 
  16   1   4       32.64       32.70      3.20 o 
  17   1   4      181.39      151.44      5.59 o 
  18   1   4        3.15        3.52      3.17 o 
  19   1   4       35.60       39.18      3.24 o 
  20   1   4       24.45       22.19      3.36 o 
  21   1   4        5.94       12.78      3.82 o 
   0   2   4     3611.70     3341.90     45.42 o 
   1   2   4     2152.30     2024.07     15.42 o 
   2   2   4     4838.54     4540.90     27.48 o 
   3   2   4      656.20      542.10      5.74 o 
   4   2   4     3710.03     3645.36     35.91 o 
   5   2   4      215.43      272.26      3.56 o 
   6   2   4     4920.54     5002.05     53.22 o 
   7   2   4       71.14       73.15      3.12 o 
   8   2   4      670.52      620.27     11.86 o 
   9   2   4      186.61      237.07      4.78 o 
  10   2   4        6.57       11.30      2.69 o 
  11   2   4      684.67      692.00      9.54 o 
  12   2   4       46.86       46.74      3.14 o 
  13   2   4      140.03      132.82      4.61 o 
  14   2   4      252.70      223.51      5.40 o 
  15   2   4       70.05       60.08      3.27 o 
  16   2   4        7.16       13.02      3.05 o 
  17   2   4       38.61       41.17      3.39 o 
  18   2   4      119.32      129.26      3.70 o 
  19   2   4       31.25       35.06      3.49 o 
  20   2   4        2.35        4.52      3.42 o 
  21   2   4      106.40      125.79      8.17 o 
   1   3   4     1699.17     1704.72     12.09 o 
   2   3   4     1606.70     1471.54     20.42 o 
   3   3   4       10.07       19.27      2.41 o 
   4   3   4      604.61      628.90     11.42 o 
   5   3   4     2991.78     3112.12     49.26 o 
   6   3   4      130.85      151.62      2.98 o 
   7   3   4        0.09        1.16      2.46 o 
   8   3   4      104.51       83.24      2.73 o 
   9   3   4       88.00       91.24      3.79 o 
  10   3   4        3.23        8.24      2.71 o 
  11   3   4      795.58      786.03     14.02 o 
  12   3   4      556.18      588.02     10.07 o 
  13   3   4      412.87      438.29     10.41 o 
  14   3   4      116.54      110.27      3.33 o 
  15   3   4        0.90        3.06      3.29 o 
  16   3   4        1.00        0.26      3.07 o 
  17   3   4        0.05        4.43      3.05 o 
  18   3   4       15.74       21.48      3.09 o 
  19   3   4        7.79       11.15      3.61 o 
  20   3   4        3.22        9.11      3.77 o 
   0   4   4    25215.44    27850.70    460.49 o 
   1   4   4        6.52        7.74      2.28 o 
   2   4   4      347.05      345.20      3.79 o 
   3   4   4       16.18       28.28      3.81 o 
   4   4   4       46.42       37.77      2.35 o 
   5   4   4      394.70      426.28      9.44 o 
   6   4   4      625.60      594.98      8.99 o 
   7   4   4       65.45       91.65      2.52 o 
   8   4   4       38.14       39.67      2.27 o 
   9   4   4       92.68       75.03      2.57 o 
  10   4   4      169.69      163.08      3.94 o 
  11   4   4      221.99      206.20      3.98 o 
  12   4   4     1077.69     1115.56     22.48 o 
  13   4   4      297.25      311.44      6.44 o 
  14   4   4      656.61      666.60     15.94 o 
  15   4   4       26.96       30.45      2.89 o 
  16   4   4      248.14      257.44      5.75 o 
  17   4   4        0.23        6.71      3.49 o 
  18   4   4      120.07      127.34      5.57 o 
  19   4   4       37.69       38.31      3.85 o 
   1   5   4      104.76      125.77      2.50 o 
   2   5   4        2.47        1.03      1.89 o 
   3   5   4       45.19       43.23      2.08 o 
   4   5   4     1643.37     1593.02     24.45 o 
   5   5   4       36.97       43.39      2.48 o 
   6   5   4       32.00       42.18      2.42 o 
   7   5   4       97.46      109.01      2.84 o 
   8   5   4        3.37        4.14      2.43 o 
   9   5   4      187.61      185.59      3.29 o 
  10   5   4      433.81      443.69      7.51 o 
  11   5   4       28.65       26.39      2.63 o 
  12   5   4       24.36       23.12      2.75 o 
  13   5   4       80.83       81.18      2.94 o 
  14   5   4       64.88       70.49      3.14 o 
  15   5   4       67.94       75.47      3.28 o 
  16   5   4      469.82      492.04      9.45 o 
  17   5   4       12.49       20.36      3.06 o 
  18   5   4       95.41      110.82      4.32 o 
   0   6   4     3419.70     3658.62     58.20 o 
   1   6   4       24.45       30.19      2.28 o 
   2   6   4      136.60      139.63      2.61 o 
   3   6   4      114.57      119.04      2.44 o 
   4   6   4       90.20      101.26      2.61 o 
   5   6   4      157.49      159.64      3.26 o 
   6   6   4      806.31      787.69     12.99 o 
   7   6   4      142.27      138.53      3.07 o 
   8   6   4       50.42       46.35      2.63 o 
   9   6   4       44.78       45.22      2.64 o 
  10   6   4      161.90      156.86      4.54 o 
  11   6   4       55.84       63.05      3.08 o 
  12   6   4       46.88       53.37      2.98 o 
  13   6   4      142.61      140.58      3.23 o 
  14   6   4       42.93       33.85      2.95 o 
  15   6   4       60.76       56.46      2.93 o 
  16   6   4       63.03       62.13      3.42 o 
  17   6   4        7.55        8.30      3.47 o 
   1   7   4        0.56        2.34      2.21 o 
   2   7   4       57.40       63.36      2.33 o 
   3   7   4      133.97      142.47      2.82 o 
   4   7   4      119.54      115.99      2.66 o 
   5   7   4       22.23       18.39      2.37 o 
   6   7   4      134.50      128.29      2.93 o 
   7   7   4       23.79       21.56      2.46 o 
   8   7   4      343.53      354.64      8.90 o 
   9   7   4       15.42       18.97      2.96 o 
  10   7   4       46.75       42.99      2.75 o 
  11   7   4      110.06      108.92      2.94 o 
  12   7   4       76.04       84.30      2.94 o 
  13   7   4       62.58       65.74      2.96 o 
  14   7   4       50.98       69.43      3.47 o 
  15   7   4        0.17        3.50      2.81 o 
   0   8   4        3.15        2.94      3.26 o 
   1   8   4       90.43       93.19      2.60 o 
   2   8   4       20.12       26.99      2.29 o 
   3   8   4       28.19       27.52      2.35 o 
   4   8   4      445.85      466.85      9.14 o 
   5   8   4      123.64      126.78      3.68 o 
   6   8   4       59.26       70.10      2.72 o 
   7   8   4       26.92       27.72      2.59 o 
   8   8   4       17.43       24.06      2.59 o 
   9   8   4        0.32        2.15      2.54 o 
  10   8   4        8.42        9.18      2.83 o 
  11   8   4       60.85       62.85      3.19 o 
  12   8   4       73.98       76.35      3.07 o 
  13   8   4        3.74        0.92      3.07 o 
   1   9   4       53.13       52.71      2.60 o 
   2   9   4       98.55      104.50      2.82 o 
   3   9   4       57.51       51.85      2.79 o 
   4   9   4       12.26       11.40      2.58 o 
   5   9   4        2.75        7.36      2.72 o 
   6   9   4       73.43       67.47      3.13 o 
   7   9   4       40.27       41.73      3.08 o 
   8   9   4      225.52      217.43      5.52 o 
   9   9   4        0.02        2.51      2.90 o 
  10   9   4       31.98       33.50      3.33 o 
   0  10   4       27.11       31.63      3.90 o 
   1  10   4       14.09       13.62      2.59 o 
   2  10   4        8.53        9.47      2.77 o 
   3  10   4        2.80        5.14      2.83 o 
   4  10   4       17.21       11.89      3.12 o 
   5  10   4        1.05        5.05      3.26 o 
   6  10   4       89.40      105.51      5.88 o 
   1   1   5    16334.17    17040.94     95.68 o 
   2   1   5     8943.28     8570.68    105.90 o 
   3   1   5      428.58      368.42      4.60 o 
   4   1   5     2360.37     2115.07     21.83 o 
   5   1   5     3730.80     3750.51     29.83 o 
   6   1   5     1098.76     1054.61     11.50 o 
   7   1   5    10441.08    11374.89    131.33 o 
   8   1   5      618.23      633.94      8.07 o 
   9   1   5      530.74      565.80      8.07 o 
  10   1   5      719.53      731.03     10.23 o 
  11   1   5      132.48      115.94      3.07 o 
  12   1   5      802.44      784.90     11.06 o 
  13   1   5      649.16      589.25     11.05 o 
  14   1   5      409.48      374.64      9.42 o 
  15   1   5       34.87       28.71      2.81 o 
  16   1   5      174.68      178.22      5.91 o 
  17   1   5        0.82        3.50      3.28 o 
  18   1   5       17.55       25.55      3.40 o 
  19   1   5       26.34       38.25      3.34 o 
  20   1   5       91.62       99.13      4.15 o 
  21   1   5       16.98       17.64      3.81 o 
   0   2   5    25064.14    25536.42    467.26 o 
   1   2   5     2573.03     2340.53     13.68 o 
   2   2   5      820.82      752.48      5.13 o 
   3   2   5        5.97        5.72      2.29 o 
   4   2   5     1557.21     1616.77     15.84 o 
   5   2   5     1326.11     1269.27      9.76 o 
   6   2   5      149.19      167.82      3.54 o 
   7   2   5     1057.83     1106.75     15.68 o 
   8   2   5       17.46       12.42      2.70 o 
   9   2   5        0.01        0.87      2.44 o 
  10   2   5      294.06      289.69      4.47 o 
  11   2   5      431.93      419.94      8.22 o 
  12   2   5     2860.08     2864.10     55.18 o 
  13   2   5       36.27       56.87      3.23 o 
  14   2   5      104.21       76.68      3.38 o 
  15   2   5      311.74      279.14      4.99 o 
  16   2   5       19.00       22.00      3.02 o 
  17   2   5        2.59        3.77      3.10 o 
  18   2   5        8.21       11.46      3.60 o 
  19   2   5      140.07      157.56      5.01 o 
  20   2   5       10.89       16.25      3.55 o 
   1   3   5      482.65      461.27      5.04 o 
   2   3   5      150.65      147.80      2.65 o 
   3   3   5     2353.41     2447.58     34.77 o 
   4   3   5      230.93      229.23      3.23 o 
   5   3   5       35.39       35.14      2.40 o 
   6   3   5      377.14      414.12      6.34 o 
   7   3   5     1300.50     1383.24     15.45 o 
   8   3   5       17.99       15.95      2.36 o 
   9   3   5      270.69      289.10      4.42 o 
  10   3   5      575.02      580.69      9.05 o 
  11   3   5       10.36       11.26      2.92 o 
  12   3   5        0.45        1.32      2.72 o 
  13   3   5       54.28       58.96      3.21 o 
  14   3   5      327.01      322.48      6.58 o 
  15   3   5      533.90      519.10     10.64 o 
  16   3   5        5.63        4.00      2.92 o 
  17   3   5       69.23       62.05      3.11 o 
  18   3   5       15.47       10.96      3.11 o 
  19   3   5       19.43       24.88      3.68 o 
  20   3   5        4.98        2.82      3.62 o 
   0   4   5     5528.90     5767.67     69.61 o 
   1   4   5      168.04      191.21      5.71 o 
   2   4   5     1598.61     1648.80     20.56 o 
   3   4   5     3698.27     4025.26     51.78 o 
   4   4   5      464.85      489.59      6.52 o 
   5   4   5        4.59        8.68      2.20 o 
   6   4   5       15.16       19.00      2.26 o 
   7   4   5       37.74       41.27      2.08 o 
   8   4   5       29.16       35.26      4.08 o 
   9   4   5       51.74       60.64      2.74 o 
  10   4   5      265.15      247.91      3.87 o 
  11   4   5       97.88       93.13      2.86 o 
  12   4   5       50.93       47.28      2.90 o 
  13   4   5      304.48      312.00      6.86 o 
  14   4   5       76.04       66.78      3.07 o 
  15   4   5        2.18        4.08      2.79 o 
  16   4   5        0.15        2.96      3.09 o 
  17   4   5       42.26       50.48      3.42 o 
  18   4   5      206.76      225.93      8.52 o 
  19   4   5        4.92        7.06      3.36 o 
   1   5   5      299.14      312.48      2.98 o 
   2   5   5      558.28      608.42      7.14 o 
   3   5   5     1135.90     1206.76     16.26 o 
   4   5   5       42.05       47.74      2.30 o 
   5   5   5       55.06       63.76      2.75 o 
   6   5   5       24.71       23.59      2.40 o 
   7   5   5      128.17      134.58      2.92 o 
   8   5   5      719.51      709.31     15.09 o 
   9   5   5       41.99       51.42      2.68 o 
  10   5   5        4.22        8.06      2.50 o 
  11   5   5       45.32       45.41      2.79 o 
  12   5   5       13.87       15.71      2.59 o 
  13   5   5       59.36       62.73      3.23 o 
  14   5   5      323.11      329.46      9.28 o 
  15   5   5       72.54       83.68      3.24 o 
  16   5   5       57.24       48.56      3.11 o 
  17   5   5      131.49      114.87      4.03 o 
  18   5   5        5.67       11.09      3.31 o 
   0   6   5       87.94       86.47      3.35 o 
   1   6   5      794.48      810.96      8.26 o 
   2   6   5      692.22      708.00     10.77 o 
   3   6   5        0.26        2.79      2.37 o 
   4   6   5      176.17      178.04      2.69 o 
   5   6   5       40.05       42.26      2.67 o 
   6   6   5        0.14        1.72      2.25 o 
   7   6   5        8.96       11.66      2.27 o 
   8   6   5       71.05       67.98      2.51 o 
   9   6   5      112.70      118.90      3.28 o 
  10   6   5      191.30      184.76      3.95 o 
  11   6   5        0.90        3.57      2.49 o 
  12   6   5        6.20        8.84      2.58 o 
  13   6   5       19.89       22.47      2.95 o 
  14   6   5      226.50      244.14      5.28 o 
  15   6   5      205.84      237.02      5.34 o 
  16   6   5       61.12       58.27      3.41 o 
  17   6   5       23.11       18.33      3.13 o 
   1   7   5       26.92       24.65      2.22 o 
   2   7   5      434.66      455.20      5.89 o 
   3   7   5       28.04       30.36      2.31 o 
   4   7   5        0.05        1.75      2.33 o 
   5   7   5       44.40       41.14      2.59 o 
   6   7   5       33.79       42.54      2.56 o 
   7   7   5      491.89      510.02      8.79 o 
   8   7   5       24.16       29.56      2.78 o 
   9   7   5       36.24       38.20      2.70 o 
  10   7   5      114.57      119.09      2.90 o 
  11   7   5        1.13        3.11      2.63 o 
  12   7   5        6.12        8.76      2.83 o 
  13   7   5      153.79      154.17      3.41 o 
  14   7   5      242.56      248.45      8.61 o 
  15   7   5      164.80      175.66      4.39 o 
   0   8   5      121.69      120.17      3.83 o 
   1   8   5       15.56       22.06      2.53 o 
   2   8   5        7.60        8.03      2.49 o 
   3   8   5       64.99       69.98      2.51 o 
   4   8   5      100.65      111.91      2.76 o 
   5   8   5       42.94       41.98      2.67 o 
   6   8   5      314.28      317.26      5.28 o 
   7   8   5        0.66        3.59      2.68 o 
   8   8   5       21.77       31.14      2.70 o 
   9   8   5        6.16        8.54      2.67 o 
  10   8   5        7.04       12.37      2.76 o 
  11   8   5      113.28      113.77      4.31 o 
  12   8   5       28.38       33.42      3.05 o 
  13   8   5       13.01       10.89      3.12 o 
   1   9   5        0.18        1.82      2.37 o 
   2   9   5       87.37       86.12      2.81 o 
   3   9   5       51.58       48.63      2.85 o 
   4   9   5      351.74      335.45      4.14 o 
   5   9   5       14.19       16.94      2.95 o 
   6   9   5      203.56      177.74      4.43 o 
   7   9   5       91.29       79.42      3.08 o 
   8   9   5        8.72        8.10      2.86 o 
   9   9   5        0.05        3.54      3.18 o 
  10   9   5        4.02        6.15      3.01 o 
   0  10   5       46.39       41.51      4.15 o 
   1  10   5        7.30        6.88      2.54 o 
   2  10   5        0.41        5.44      2.84 o 
   3  10   5        2.95        1.75      2.95 o 
   4  10   5       36.46       26.84      3.09 o 
   5  10   5        5.20        4.22      3.33 o 
   0   0   6     6515.64     6246.00    120.41 o 
   1   0   6      375.66      391.36      6.24 o 
   2   0   6     7494.59     7066.17     40.62 o 
   3   0   6      507.82      403.71      6.77 o 
   4   0   6     5545.82     5338.03     55.44 o 
   5   0   6     2189.70     2186.14     25.87 o 
   6   0   6     3585.34     3362.01     44.73 o 
   7   0   6     5300.16     5490.26     93.61 o 
   8   0   6     1732.46     1778.54     47.82 o 
   9   0   6     1027.71     1188.37     12.81 o 
  10   0   6      304.29      364.38     10.30 o 
  11   0   6      908.46     1040.49     22.01 o 
  12   0   6      138.64      164.62      5.05 o 
  13   0   6       30.75       35.43      4.47 o 
  14   0   6       43.66       46.23      4.51 o 
  15   0   6      205.78      195.74      5.07 o 
  16   0   6      242.68      220.06      9.69 o 
  17   0   6       54.02       57.82      4.92 o 
  18   0   6      307.95      325.74      9.94 o 
  19   0   6       31.73       36.19      4.66 o 
  20   0   6       11.43       13.15      5.20 o 
  21   0   6      254.67      272.99      7.54 o 
   1   1   6     5932.68     5642.57     43.94 o 
   2   1   6     7146.39     7094.56     61.32 o 
   3   1   6     2763.83     2649.00     12.74 o 
   4   1   6      436.29      441.56      4.70 o 
   5   1   6      865.91      921.51     11.87 o 
   6   1   6     1796.94     1848.99     14.99 o 
   7   1   6      361.78      388.88      4.49 o 
   8   1   6      592.61      520.13      7.59 o 
   9   1   6       18.08       22.90      2.88 o 
  10   1   6      183.82      214.00      4.74 o 
  11   1   6      824.78      838.00     15.67 o 
  12   1   6        6.21       10.55      2.77 o 
  13   1   6       23.07       20.12      2.92 o 
  14   1   6      137.11      116.32      3.19 o 
  15   1   6        8.28        4.76      2.93 o 
  16   1   6      170.55      156.55      6.13 o 
  17   1   6        0.21        4.62      3.27 o 
  18   1   6       16.98       23.15      3.48 o 
  19   1   6        1.68        5.43      3.31 o 
  20   1   6        7.40       11.15      3.56 o 
  21   1   6        7.08        9.26      3.86 o 
   0   2   6     3404.67     3357.96     32.33 o 
   1   2   6       29.77       30.19      2.13 o 
   2   2   6      669.81      658.11      5.51 o 
   3   2   6     1164.61     1115.97      9.41 o 
   4   2   6       55.29       67.38      2.81 o 
   5   2   6      874.63      891.97      5.43 o 
   6   2   6      688.35      740.44      9.76 o 
   7   2   6     1383.57     1542.39     17.96 o 
   8   2   6      362.49      419.75      6.74 o 
   9   2   6       86.51      105.04      2.91 o 
  10   2   6      158.03      157.62      3.18 o 
  11   2   6      725.94      816.10     11.85 o 
  12   2   6     1763.41     1609.16     29.89 o 
  13   2   6        5.26        5.19      3.32 o 
  14   2   6      268.68      253.65      4.26 o 
  15   2   6        4.03        8.34      2.91 o 
  16   2   6        2.73        3.62      3.06 o 
  17   2   6        2.27        4.56      3.39 o 
  18   2   6       48.01       46.60      3.71 o 
  19   2   6        7.52        8.96      3.50 o 
  20   2   6      132.72      127.62      5.15 o 
   1   3   6      306.60      305.21      3.87 o 
   2   3   6      680.62      669.42      9.03 o 
   3   3   6        0.30        1.87      2.17 o 
   4   3   6      649.72      669.64      9.01 o 
   5   3   6     1822.83     1956.10     27.35 o 
   6   3   6      569.37      627.61      7.40 o 
   7   3   6        0.21        2.59      2.22 o 
   8   3   6        2.15        2.86      2.38 o 
   9   3   6      270.16      280.97      3.86 o 
  10   3   6       68.33       75.70      2.79 o 
  11   3   6      305.74      334.59      5.46 o 
  12   3   6       26.61       24.93      3.16 o 
  13   3   6       54.07       50.53      2.80 o 
  14   3   6      729.72      741.70     15.74 o 
  15   3   6      173.51      144.95      3.58 o 
  16   3   6        4.10        7.23      3.15 o 
  17   3   6       64.91       70.63      3.47 o 
  18   3   6       40.58       37.86      3.58 o 
  19   3   6        2.21        3.28      3.43 o 
  20   3   6       31.01       29.75      3.85 o 
   0   4   6     2118.77     2100.44     78.93 o 
   1   4   6      706.06      739.05      7.37 o 
   2   4   6       17.23       26.07      1.99 o 
   3   4   6        1.13        1.17      1.96 o 
   4   4   6      807.19      876.30     11.78 o 
   5   4   6      662.22      744.88      9.93 o 
   6   4   6      112.54      116.97      2.63 o 
   7   4   6        6.64       10.93      2.14 o 
   8   4   6       64.19       64.68      2.54 o 
   9   4   6       87.21       84.15      2.59 o 
  10   4   6      112.07      108.72      2.97 o 
  11   4   6      374.02      394.42      8.17 o 
  12   4   6       45.59       57.92      2.81 o 
  13   4   6       29.91       30.34      2.83 o 
  14   4   6       17.30       16.14      2.74 o 
  15   4   6        6.90       11.34      2.80 o 
  16   4   6        1.05        2.40      3.01 o 
  17   4   6      113.85      125.70      3.85 o 
  18   4   6       12.77       16.90      3.29 o 
  19   4   6       50.52       61.14      3.60 o 
   1   5   6     1093.16     1133.57     10.75 o 
   2   5   6        9.36       17.77      2.34 o 
   3   5   6        7.44       13.60      2.21 o 
   4   5   6       18.53       24.57      2.27 o 
   5   5   6       39.06       43.85      2.62 o 
   6   5   6      153.32      150.41      2.90 o 
   7   5   6       20.76       22.88      2.34 o 
   8   5   6       69.26       74.61      2.48 o 
   9   5   6       23.65       23.44      2.42 o 
  10   5   6       16.69       20.68      2.41 o 
  11   5   6       85.63       98.77      2.70 o 
  12   5   6        0.72        3.05      2.55 o 
  13   5   6       30.88       33.51      2.70 o 
  14   5   6        1.70        6.12      2.46 o 
  15   5   6       44.77       39.02      2.88 o 
  16   5   6       49.72       59.08      3.18 o 
  17   5   6       46.02       63.84      3.37 o 
  18   5   6        0.11        1.74      3.65 o 
   0   6   6      936.24      971.33     14.99 o 
   1   6   6      306.30      331.19      4.01 o 
   2   6   6      203.01      221.17      3.49 o 
   3   6   6      131.71      136.27      2.79 o 
   4   6   6        0.04        1.29      2.06 o 
   5   6   6       14.17       15.61      2.53 o 
   6   6   6       75.31       79.49      2.42 o 
   7   6   6      426.35      426.63      8.21 o 
   8   6   6      131.75      149.11      2.89 o 
   9   6   6      217.28      218.10      3.22 o 
  10   6   6       25.58       28.57      2.62 o 
  11   6   6       58.29       64.35      2.74 o 
  12   6   6      141.03      151.92      3.60 o 
  13   6   6        6.15        7.67      2.57 o 
  14   6   6       35.27       37.34      2.85 o 
  15   6   6      120.93      122.75      3.48 o 
  16   6   6        1.48        5.23      3.37 o 
  17   6   6      313.66      329.03     10.06 o 
   1   7   6       18.25       20.35      2.38 o 
   2   7   6      445.02      452.08      3.38 o 
   3   7   6      381.61      388.59      4.85 o 
   4   7   6      418.05      422.01      7.71 o 
   5   7   6      212.95      210.04      3.22 o 
   6   7   6        7.49       12.39      2.51 o 
   7   7   6      274.27      276.12      4.53 o 
   8   7   6      361.80      386.27      7.31 o 
   9   7   6       16.57       20.51      2.87 o 
  10   7   6      253.10      264.40      5.41 o 
  11   7   6       11.04       12.43      2.77 o 
  12   7   6        2.15        3.85      3.03 o 
  13   7   6       93.03      106.49      3.34 o 
  14   7   6       61.23       71.51      3.31 o 
  15   7   6       38.68       40.19      3.28 o 
   0   8   6        4.00        7.36      2.98 o 
   1   8   6        4.68        7.03      2.31 o 
   2   8   6       36.65       40.40      2.61 o 
   3   8   6      266.36      263.08      4.49 o 
   4   8   6        1.54        2.58      2.33 o 
   5   8   6        4.96        5.90      2.71 o 
   6   8   6       15.07       17.09      2.58 o 
   7   8   6        0.85        1.07      2.56 o 
   8   8   6       55.88       49.08      2.69 o 
   9   8   6        5.95        8.14      2.70 o 
  10   8   6       11.37       14.01      3.09 o 
  11   8   6        4.04        6.12      2.81 o 
  12   8   6       22.06       19.33      2.90 o 
  13   8   6       36.53       48.76      3.46 o 
   1   9   6        6.42        5.95      2.61 o 
   2   9   6        3.85        5.86      2.76 o 
   3   9   6       19.95       21.45      2.92 o 
   4   9   6       24.51       21.40      2.68 o 
   5   9   6        3.64        5.26      2.91 o 
   6   9   6       11.70       13.04      2.94 o 
   7   9   6        1.33        5.38      2.84 o 
   8   9   6        3.78        5.47      2.97 o 
   9   9   6      257.22      243.30      5.09 o 
  10   9   6        8.24        8.43      3.04 o 
   0  10   6        0.73        4.51      3.36 o 
   1  10   6        0.77        1.55      2.63 o 
   2  10   6        8.21        8.73      2.77 o 
   3  10   6       33.77       28.84      2.91 o 
   4  10   6        0.34        4.47      3.02 o 
   5  10   6        2.46        6.24      3.43 o 
   1   1   7        6.50        4.95      2.15 o 
   2   1   7     4436.12     4238.55     37.81 o 
   3   1   7      891.98      836.85      7.77 o 
   4   1   7        2.53        9.71      2.19 o 
   5   1   7       14.85       24.74      2.71 o 
   6   1   7      978.81     1053.18     12.11 o 
   7   1   7     2953.40     3138.60     47.35 o 
   8   1   7     1015.81     1055.29     24.23 o 
   9   1   7      513.14      555.19      6.92 o 
  10   1   7     2852.66     2922.54     41.79 o 
  11   1   7        6.77        6.29      2.95 o 
  12   1   7        6.09        5.84      3.15 o 
  13   1   7      343.51      292.67      7.00 o 
  14   1   7      153.94      156.94      3.78 o 
  15   1   7       64.62       61.45      3.28 o 
  16   1   7        1.49        1.32      2.85 o 
  17   1   7        1.50        3.72      3.03 o 
  18   1   7      139.38      132.83      3.69 o 
  19   1   7       18.69       26.07      3.30 o 
  20   1   7        6.77        8.08      3.60 o 
  21   1   7       10.73       11.75      5.08 o 
   0   2   7     1056.00      997.98     14.89 o 
   1   2   7      375.83      336.04      4.05 o 
   2   2   7      221.47      207.32      2.96 o 
   3   2   7     2272.63     2115.79     10.65 o 
   4   2   7     4140.83     4344.82     37.45 o 
   5   2   7      574.84      575.22      9.28 o 
   6   2   7      577.96      559.79      7.07 o 
   7   2   7      122.62      130.74      3.28 o 
   8   2   7       87.85       63.41      2.94 o 
   9   2   7      121.71      110.84      3.12 o 
  10   2   7        6.23        9.86      2.66 o 
  11   2   7      316.05      296.98      6.19 o 
  12   2   7     1923.63     1856.60     27.06 o 
  13   2   7       27.74       26.75      3.04 o 
  14   2   7       17.86       21.51      3.18 o 
  15   2   7       85.85       75.65      3.64 o 
  16   2   7      154.85      146.33      4.76 o 
  17   2   7       11.73       15.28      3.29 o 
  18   2   7       20.93       23.41      3.55 o 
  19   2   7       26.00       35.05      3.67 o 
  20   2   7       52.78       64.83      3.75 o 
   1   3   7     2876.19     2898.22     24.92 o 
   2   3   7     3492.50     3612.57     34.62 o 
   3   3   7     3401.08     3612.03     27.82 o 
   4   3   7     1277.67     1384.18     13.40 o 
   5   3   7      108.89       97.04      2.61 o 
   6   3   7      102.95       88.92      2.80 o 
   7   3   7      978.80     1043.40     14.88 o 
   8   3   7      204.72      209.34      3.65 o 
   9   3   7      199.59      215.27      3.30 o 
  10   3   7      631.51      629.89     11.93 o 
  11   3   7      152.01      152.04      2.99 o 
  12   3   7       90.00       97.01      2.93 o 
  13   3   7       15.04       19.44      3.06 o 
  14   3   7      314.90      289.19      6.23 o 
  15   3   7       36.83       44.17      3.24 o 
  16   3   7        2.07        5.91      2.79 o 
  17   3   7        0.00        2.85      3.52 o 
  18   3   7       15.53       23.17      3.24 o 
  19   3   7      106.45      120.62      4.22 o 
  20   3   7        9.64       10.76      3.79 o 
   0   4   7       62.84       58.93      3.31 o 
   1   4   7       65.66       68.42      2.21 o 
   2   4   7       28.67       23.78      2.11 o 
   3   4   7      169.87      164.05      2.61 o 
   4   4   7       96.27       90.52      2.47 o 
   5   4   7      147.47      161.46      2.94 o 
   6   4   7       53.66       63.96      2.35 o 
   7   4   7       43.45       47.85      2.31 o 
   8   4   7       84.53       82.52      2.39 o 
   9   4   7      101.71      109.44      2.50 o 
  10   4   7      143.43      129.79      2.84 o 
  11   4   7      107.65      101.26      3.01 o 
  12   4   7      497.76      499.18      9.29 o 
  13   4   7        2.18        6.06      2.52 o 
  14   4   7      242.77      247.93      5.67 o 
  15   4   7        1.44        4.71      3.00 o 
  16   4   7       53.29       60.68      3.34 o 
  17   4   7        1.32        6.54      2.92 o 
  18   4   7        0.02        2.38      3.21 o 
  19   4   7        0.15        5.14      3.33 o 
   1   5   7      928.65      990.23     10.08 o 
   2   5   7      373.30      345.98      4.82 o 
   3   5   7      276.57      300.78      3.35 o 
   4   5   7       37.07       46.80      2.24 o 
   5   5   7      193.02      202.02      4.55 o 
   6   5   7        3.43        4.51      2.45 o 
   7   5   7     1001.73     1077.55     17.84 o 
   8   5   7      256.02      251.48      4.42 o 
   9   5   7       94.49       89.53      2.55 o 
  10   5   7      115.99      126.14      2.96 o 
  11   5   7      122.60      123.59      2.87 o 
  12   5   7        6.56        7.13      2.49 o 
  13   5   7      345.58      338.64      5.93 o 
  14   5   7      145.27      145.52      2.95 o 
  15   5   7      555.08      560.10     11.07 o 
  16   5   7      143.37      142.28      3.58 o 
  17   5   7       10.29       10.45      3.14 o 
  18   5   7        0.01        4.35      3.60 o 
   0   6   7      981.06      920.75     11.15 o 
   1   6   7      179.45      177.73      2.71 o 
   2   6   7      158.69      160.20      2.67 o 
   3   6   7      948.28      987.09     14.84 o 
   4   6   7      181.25      179.54      2.96 o 
   5   6   7       44.10       39.81      2.66 o 
   6   6   7      129.49      142.40      2.95 o 
   7   6   7      335.45      331.57      6.78 o 
   8   6   7        4.15        2.64      2.45 o 
   9   6   7        9.08       10.37      2.40 o 
  10   6   7        2.59        6.11      2.56 o 
  11   6   7      249.83      249.17      3.92 o 
  12   6   7       32.42       36.06      2.93 o 
  13   6   7       96.57       99.60      3.71 o 
  14   6   7       19.60       21.85      2.94 o 
  15   6   7       22.04       25.92      3.06 o 
  16   6   7        1.98        8.05      3.24 o 
  17   6   7        1.18       -0.06      4.54 o 
   1   7   7      146.71      141.39      2.87 o 
   2   7   7      618.35      650.72      9.23 o 
   3   7   7       58.67       54.08      2.53 o 
   4   7   7        0.18        4.44      2.31 o 
   5   7   7       86.00       91.40      2.80 o 
   6   7   7        8.90       10.52      2.58 o 
   7   7   7       64.17       59.04      2.66 o 
   8   7   7       71.46       63.99      3.02 o 
   9   7   7      227.29      230.59      3.70 o 
  10   7   7      142.15      143.27      3.95 o 
  11   7   7       47.09       48.29      3.15 o 
  12   7   7        0.11        2.44      2.62 o 
  13   7   7        0.15        1.24      3.02 o 
  14   7   7       12.46       18.50      2.99 o 
  15   7   7        2.26        3.56      3.04 o 
   0   8   7      202.76      214.21      4.13 o 
   1   8   7       31.85       34.13      2.42 o 
   2   8   7       69.29       70.14      2.61 o 
   3   8   7       46.20       48.11      2.59 o 
   4   8   7      197.20      198.62      2.95 o 
   5   8   7      103.33       99.18      2.83 o 
   6   8   7        0.24        3.30      2.72 o 
   7   8   7       20.68       18.10      2.73 o 
   8   8   7      180.06      177.92      3.56 o 
   9   8   7      116.42      115.03      3.20 o 
  10   8   7       25.81       29.03      2.71 o 
  11   8   7        5.64        7.44      2.86 o 
  12   8   7       48.41       53.60      3.25 o 
  13   8   7        1.11        3.30      3.62 o 
   1   9   7       17.96       16.25      2.57 o 
   2   9   7        0.86        6.60      2.95 o 
   3   9   7       34.07       38.06      2.87 o 
   4   9   7        0.51        2.09      2.75 o 
   5   9   7       17.21       19.22      3.11 o 
   6   9   7      129.84      112.98      3.45 o 
   7   9   7      175.00      162.98      3.37 o 
   8   9   7        3.99        4.15      2.96 o 
   9   9   7        7.53        9.65      3.38 o 
  10   9   7       15.20       23.22      5.99 o 
   0  10   7       43.94       50.05      3.89 o 
   1  10   7        0.68        2.84      2.93 o 
   2  10   7        1.75        2.83      2.78 o 
   3  10   7       50.44       44.99      3.07 o 
   4  10   7       72.51       61.89      3.52 o 
   0   0   8     2902.59     2506.17     51.43 o 
   1   0   8     4391.89     3949.05     39.84 o 
   2   0   8      843.19      785.59      8.51 o 
   3   0   8      928.11      836.66     27.00 o 
   4   0   8      902.42      908.72     13.35 o 
   5   0   8     2001.93     1883.95     24.22 o 
   6   0   8      157.11      154.57      5.12 o 
   7   0   8      136.28      148.00      4.94 o 
   8   0   8      818.55      943.74     24.30 o 
   9   0   8       49.50       72.97      4.23 o 
  10   0   8     1634.45     1712.93     45.22 o 
  11   0   8       15.34       14.57      4.17 o 
  12   0   8     1130.98      960.64     38.77 o 
  13   0   8      336.70      381.53     18.07 o 
  14   0   8      868.20      796.93     25.30 o 
  15   0   8       30.04       29.56      4.27 o 
  16   0   8       87.12       80.08      4.50 o 
  17   0   8      183.19      169.20      7.04 o 
  18   0   8        0.98       -1.31      4.13 o 
  19   0   8       19.13       22.55      5.10 o 
  20   0   8      110.99      114.55      5.82 o 
   1   1   8       49.27       56.58      2.25 o 
   2   1   8      573.33      549.38      6.85 o 
   3   1   8      465.16      448.09      4.44 o 
   4   1   8     1028.87     1031.27      9.07 o 
   5   1   8      244.17      266.88      4.42 o 
   6   1   8      456.92      469.37      6.66 o 
   7   1   8      140.52      113.33      3.41 o 
   8   1   8       25.93       39.10      3.15 o 
   9   1   8      253.81      225.39      4.51 o 
  10   1   8       12.26       14.28      2.50 o 
  11   1   8       33.18       35.77      3.11 o 
  12   1   8        8.92       11.15      3.07 o 
  13   1   8        0.06        3.35      3.02 o 
  14   1   8        0.87        2.88      2.86 o 
  15   1   8      127.53      109.71      3.61 o 
  16   1   8       78.06       66.70      3.50 o 
  17   1   8       18.18       22.48      3.40 o 
  18   1   8        0.35        3.48      3.07 o 
  19   1   8       10.60       13.50      3.44 o 
  20   1   8        2.67        7.07      3.56 o 
   0   2   8      658.82      667.64      5.78 o 
   1   2   8      237.24      232.50      3.00 o 
   2   2   8       42.41       58.66      2.17 o 
   3   2   8       48.40       50.15      2.66 o 
   4   2   8     4777.15     5029.91     37.30 o 
   5   2   8       59.64       54.46      2.99 o 
   6   2   8      145.45      133.24      2.97 o 
   7   2   8      326.06      349.91      5.38 o 
   8   2   8      763.95      790.13     15.00 o 
   9   2   8        2.82        4.77      2.50 o 
  10   2   8       60.56       70.02      3.01 o 
  11   2   8      263.37      247.18      5.00 o 
  12   2   8      677.98      716.54     16.32 o 
  13   2   8       81.15       71.08      3.34 o 
  14   2   8       35.45       42.44      3.34 o 
  15   2   8      337.74      331.45      9.94 o 
  16   2   8        0.49        0.77      3.01 o 
  17   2   8        5.30        6.60      3.12 o 
  18   2   8        8.38       13.19      3.10 o 
  19   2   8       22.67       22.56      3.58 o 
  20   2   8       73.39       75.93      3.80 o 
   1   3   8     1962.92     2009.76     25.25 o 
   2   3   8     1398.81     1294.73     13.98 o 
   3   3   8      404.41      402.35      5.47 o 
   4   3   8     1752.19     1772.40     24.09 o 
   5   3   8      531.75      566.70      7.49 o 
   6   3   8      562.91      613.80      8.13 o 
   7   3   8      224.45      219.60      3.04 o 
   8   3   8      807.21      843.87     13.00 o 
   9   3   8        2.15        6.49      2.35 o 
  10   3   8       24.10       27.65      2.47 o 
  11   3   8        0.17        1.22      2.47 o 
  12   3   8       37.14       55.07      2.92 o 
  13   3   8      135.73      131.48      3.21 o 
  14   3   8        0.03        1.62      2.74 o 
  15   3   8        0.98        4.34      3.26 o 
  16   3   8       48.18       53.56      3.46 o 
  17   3   8       24.14       20.54      3.53 o 
  18   3   8        0.52        5.50      3.32 o 
  19   3   8        3.89        5.27      3.63 o 
  20   3   8       45.96       48.97     10.26 o 
   0   4   8        4.46        6.15      2.64 o 
   1   4   8     1160.34     1133.55     11.73 o 
   2   4   8        3.92        8.51      2.13 o 
   3   4   8      217.73      214.24      3.07 o 
   4   4   8        0.31        4.70      1.98 o 
   5   4   8       60.77       59.03      2.37 o 
   6   4   8      737.90      746.35      9.18 o 
   7   4   8       32.48       41.09      2.46 o 
   8   4   8        2.27        4.83      2.31 o 
   9   4   8       16.63       22.11      2.39 o 
  10   4   8      116.10      110.31      2.75 o 
  11   4   8       19.70       28.80      2.59 o 
  12   4   8       92.72      107.34      3.13 o 
  13   4   8       95.57       91.16      2.80 o 
  14   4   8       84.22       84.64      3.11 o 
  15   4   8      413.14      392.57      7.14 o 
  16   4   8       43.75       46.80      3.07 o 
  17   4   8        7.22       10.39      3.34 o 
  18   4   8        3.70        7.02      3.34 o 
  19   4   8        1.48        1.02      3.50 o 
   1   5   8      506.74      501.34      9.93 o 
   2   5   8      699.33      760.62     10.17 o 
   3   5   8       52.75       58.28      2.34 o 
   4   5   8       49.69       52.16      2.25 o 
   5   5   8       47.28       62.35      2.59 o 
   6   5   8        2.59        6.41      2.47 o 
   7   5   8      350.98      335.62      6.17 o 
   8   5   8       16.35       11.78      2.25 o 
   9   5   8       11.79       11.09      2.53 o 
  10   5   8      509.67      510.80      9.18 o 
  11   5   8      129.86      124.63      2.91 o 
  12   5   8       93.77       96.88      2.72 o 
  13   5   8       20.72       22.39      2.60 o 
  14   5   8        2.39        7.41      2.59 o 
  15   5   8        6.12        3.28      2.69 o 
  16   5   8       18.14       18.19      2.97 o 
  17   5   8       18.36       15.30      3.12 o 
  18   5   8       50.49       68.08      3.56 o 
   0   6   8      100.84      111.78      3.92 o 
   1   6   8        3.68        3.24      2.26 o 
   2   6   8       90.63       81.58      2.65 o 
   3   6   8       99.82       96.75      2.92 o 
   4   6   8       15.58       19.25      2.48 o 
   5   6   8      167.51      153.22      3.45 o 
   6   6   8      135.16      135.70      2.77 o 
   7   6   8       10.64       14.88      2.61 o 
   8   6   8      117.10      118.86      2.93 o 
   9   6   8      247.79      248.20      5.40 o 
  10   6   8       56.80       50.44      2.96 o 
  11   6   8        5.50        8.65      3.02 o 
  12   6   8        4.47        5.33      2.50 o 
  13   6   8       71.79       75.35      3.09 o 
  14   6   8        2.53        7.44      2.71 o 
  15   6   8       18.35       33.36      3.45 o 
  16   6   8        0.50        5.13      3.65 o 
   1   7   8      389.14      387.54      4.06 o 
   2   7   8       16.65       20.52      2.38 o 
   3   7   8      148.49      150.60      2.80 o 
   4   7   8       16.15       18.94      2.64 o 
   5   7   8      275.93      289.30      4.19 o 
   6   7   8       64.51       58.18      2.78 o 
   7   7   8      551.61      515.49      8.32 o 
   8   7   8        2.78        5.40      2.69 o 
   9   7   8        0.23        2.90      2.78 o 
  10   7   8       69.67       72.31      3.18 o 
  11   7   8       54.33       57.79      2.93 o 
  12   7   8        1.14        4.08      2.97 o 
  13   7   8        1.61        2.16      3.03 o 
  14   7   8       13.98        9.71      3.11 o 
  15   7   8       34.75       35.16      3.54 o 
   0   8   8      204.12      189.00      4.42 o 
   1   8   8        4.57        7.22      2.44 o 
   2   8   8      140.19      145.04      2.80 o 
   3   8   8       16.41       18.08      2.61 o 
   4   8   8       46.45       44.50      2.62 o 
   5   8   8       70.23       70.53      2.72 o 
   6   8   8       12.19        9.77      2.65 o 
   7   8   8      126.42      117.96      3.18 o 
   8   8   8        1.01        7.21      2.76 o 
   9   8   8       40.67       36.51      2.86 o 
  10   8   8        0.26        3.18      2.69 o 
  11   8   8       21.39       26.50      3.08 o 
  12   8   8        5.86        7.90      3.11 o 
   1   9   8       15.21       18.62      2.72 o 
   2   9   8       51.73       48.41      2.90 o 
   3   9   8        0.47        3.21      2.78 o 
   4   9   8        2.41        7.71      3.03 o 
   5   9   8       99.63       97.96      3.13 o 
   6   9   8        9.01       11.48      2.98 o 
   7   9   8      142.34      132.69      3.52 o 
   8   9   8        2.84        2.48      3.00 o 
   9   9   8        1.95        4.89      3.44 o 
   0  10   8       68.87       72.36      4.30 o 
   1  10   8        6.48        7.65      3.09 o 
   2  10   8       21.93       24.39      3.24 o 
   3  10   8        1.54        5.40      2.90 o 
   1   1   9      686.95      726.61      6.19 o 
   2   1   9     1599.94     1432.37     11.93 o 
   3   1   9       48.20       45.88      2.62 o 
   4   1   9      172.95      203.08      3.32 o 
   5   1   9     1151.72     1199.31     11.47 o 
   6   1   9      518.65      553.32      7.27 o 
   7   1   9      129.57      122.85      3.36 o 
   8   1   9        8.36        8.61      2.63 o 
   9   1   9      298.33      280.59      3.99 o 
  10   1   9        6.79        6.09      2.89 o 
  11   1   9      519.48      495.34      7.64 o 
  12   1   9       42.20       47.71      3.12 o 
  13   1   9       54.70       45.78      3.16 o 
  14   1   9      467.98      407.83     10.55 o 
  15   1   9       20.36       19.48      2.91 o 
  16   1   9       47.27       44.07      3.28 o 
  17   1   9        8.26        9.00      3.11 o 
  18   1   9       27.00       33.81      3.23 o 
  19   1   9       71.48       54.92      3.94 o 
  20   1   9        0.00        2.12      3.47 o 
   0   2   9        6.55        5.09      2.59 o 
   1   2   9      242.77      236.43      3.12 o 
   2   2   9        4.02        6.22      2.14 o 
   3   2   9     1965.02     1912.68     17.52 o 
   4   2   9      845.47      887.41     10.77 o 
   5   2   9      109.94      110.66      2.80 o 
   6   2   9      368.71      440.05      5.38 o 
   7   2   9      464.03      429.81      4.70 o 
   8   2   9       20.15       25.01      2.50 o 
   9   2   9       48.35       40.13      2.75 o 
  10   2   9       64.05       65.68      2.69 o 
  11   2   9      513.81      495.69      9.26 o 
  12   2   9      379.82      390.43      7.75 o 
  13   2   9       93.72       91.57      3.76 o 
  14   2   9       31.67       42.95      3.34 o 
  15   2   9        9.18        6.66      3.58 o 
  16   2   9       21.06       16.33      3.21 o 
  17   2   9        8.76        8.42      3.23 o 
  18   2   9       22.52       23.74      3.45 o 
  19   2   9       11.34       17.90      3.38 o 
  20   2   9       26.35       29.87      3.53 o 
   1   3   9     2343.16     2491.23     23.22 o 
   2   3   9       54.23       60.48      2.28 o 
   3   3   9     4409.77     4608.66     59.44 o 
   4   3   9     1419.78     1349.74     18.06 o 
   5   3   9      130.10      132.21      2.92 o 
   6   3   9       15.05       17.31      2.42 o 
   7   3   9      163.56      146.04      2.89 o 
   8   3   9       86.34       86.93      2.85 o 
   9   3   9       83.76       73.28      2.86 o 
  10   3   9       18.87       20.59      2.38 o 
  11   3   9      819.23      771.93     10.96 o 
  12   3   9       61.82       56.80      2.92 o 
  13   3   9     2785.61     2593.40     50.39 o 
  14   3   9        0.89        2.91      3.21 o 
  15   3   9       74.58       84.31      3.57 o 
  16   3   9        0.09        5.16      3.26 o 
  17   3   9        0.05        4.26      3.15 o 
  18   3   9       14.69       14.28      3.28 o 
  19   3   9        3.70        9.24      3.46 o 
   0   4   9      210.65      182.04      3.82 o 
   1   4   9      135.35      160.17      2.64 o 
   2   4   9      266.66      265.18      2.88 o 
   3   4   9      813.04      766.05      9.44 o 
   4   4   9      399.63      385.14      4.27 o 
   5   4   9      643.29      636.39     13.39 o 
   6   4   9      239.13      227.24      4.69 o 
   7   4   9       96.92      127.45      2.90 o 
   8   4   9      179.98      181.08      3.01 o 
   9   4   9       57.49       40.70      2.54 o 
  10   4   9       87.06       87.60      2.94 o 
  11   4   9        0.01        2.27      2.51 o 
  12   4   9       52.45       47.68      2.86 o 
  13   4   9       36.51       44.99      2.78 o 
  14   4   9        2.58        5.75      2.63 o 
  15   4   9       15.76       13.17      3.13 o 
  16   4   9        0.43        1.51      2.80 o 
  17   4   9      152.80      162.67      5.38 o 
  18   4   9       47.36       61.90      3.76 o 
  19   4   9       35.19       37.73      5.61 o 
   1   5   9     3342.74     3512.49     41.69 o 
   2   5   9       48.04       55.40      2.48 o 
   3   5   9        5.91        6.16      2.31 o 
   4   5   9      222.59      248.90      3.60 o 
   5   5   9       61.60       67.68      2.57 o 
   6   5   9       29.11       38.63      2.78 o 
   7   5   9      236.33      230.16      5.17 o 
   8   5   9       30.31       36.77      2.51 o 
   9   5   9      708.40      626.85      8.96 o 
  10   5   9        3.61        9.15      2.39 o 
  11   5   9        0.01        0.68      2.41 o 
  12   5   9      107.65      105.87      3.13 o 
  13   5   9      268.38      268.71      4.49 o 
  14   5   9        5.90       11.12      2.67 o 
  15   5   9       78.90       87.60      3.01 o 
  16   5   9      130.24      138.65      3.88 o 
  17   5   9       22.89       16.04      3.00 o 
  18   5   9        7.56       10.42     13.40 o 
   0   6   9       86.99       84.06      3.61 o 
   1   6   9      599.24      624.94      8.63 o 
   2   6   9      359.12      373.58      3.81 o 
   3   6   9        8.65       12.50      2.77 o 
   4   6   9      378.18      412.62      6.21 o 
   5   6   9      116.28      118.95      3.02 o 
   6   6   9      153.44      170.12      3.52 o 
   7   6   9      495.22      474.20      9.57 o 
   8   6   9      375.96      382.21      7.17 o 
   9   6   9      138.92      140.62      3.48 o 
  10   6   9       13.91       15.27      2.56 o 
  11   6   9      123.56      116.74      2.93 o 
  12   6   9        5.81       10.27      2.77 o 
  13   6   9      108.77      120.29      3.93 o 
  14   6   9        1.32        4.41      2.77 o 
  15   6   9       13.61       19.97      2.99 o 
  16   6   9       19.52       17.07      3.27 o 
   1   7   9       66.93       66.19      2.55 o 
   2   7   9      381.91      364.58      3.69 o 
   3   7   9       67.90       67.91      2.50 o 
   4   7   9       53.47       58.71      2.53 o 
   5   7   9      134.27      153.78      2.99 o 
   6   7   9       69.46       72.76      2.91 o 
   7   7   9      182.33      196.03      3.99 o 
   8   7   9       15.65       18.71      2.63 o 
   9   7   9       10.48       11.21      2.67 o 
  10   7   9       55.55       56.40      3.04 o 
  11   7   9        0.10        4.19      3.07 o 
  12   7   9        0.75        0.42      3.06 o 
  13   7   9      167.19      156.55      3.58 o 
  14   7   9        2.06        3.41      3.13 o 
   0   8   9      106.73       88.72      4.41 o 
   1   8   9       23.91       18.62      2.52 o 
   2   8   9        2.50        3.33      2.63 o 
   3   8   9      249.12      247.06      4.54 o 
   4   8   9       29.26       26.30      2.69 o 
   5   8   9      307.01      283.18      4.97 o 
   6   8   9        0.01        6.34      2.92 o 
   7   8   9        4.48        7.88      2.67 o 
   8   8   9        8.17        9.76      2.90 o 
   9   8   9       63.66       60.82      2.95 o 
  10   8   9      144.40      138.90      3.44 o 
  11   8   9        0.04        2.24      2.96 o 
  12   8   9       25.56       27.40      3.28 o 
   1   9   9        0.84        3.16      2.63 o 
   2   9   9        5.46        5.05      2.71 o 
   3   9   9        0.10        3.19      2.74 o 
   4   9   9        0.13        4.33      2.75 o 
   5   9   9       44.64       42.96      3.08 o 
   6   9   9       17.26       21.60      3.16 o 
   7   9   9        0.19        5.86      3.02 o 
   8   9   9       32.71       31.45      3.00 o 
   9   9   9        1.87        5.48      3.12 o 
   0  10   9        0.60        2.67      4.46 o 
   1  10   9       20.34       20.62      2.98 o 
   2  10   9       23.75       21.28      7.58 o 
   0   0  10    10080.41    10315.45    158.49 o 
   1   0  10     7968.15     7883.89    106.87 o 
   2   0  10      384.51      400.95      5.06 o 
   3   0  10       67.51       46.53      3.05 o 
   4   0  10      808.22      848.00     11.72 o 
   5   0  10        1.58        1.70      3.84 o 
   6   0  10     4667.45     4935.41     82.68 o 
   7   0  10       77.88       81.97      4.33 o 
   8   0  10      528.73      551.43      9.67 o 
   9   0  10        2.01        2.99      3.46 o 
  10   0  10      699.14      644.78     15.78 o 
  11   0  10      566.73      529.31     11.46 o 
  12   0  10        0.31        7.83      4.31 o 
  13   0  10      275.68      254.93      5.64 o 
  14   0  10      335.99      349.46      7.17 o 
  15   0  10      893.82      834.11     21.20 o 
  16   0  10      280.59      256.99      6.69 o 
  17   0  10       97.31       69.55      4.46 o 
  18   0  10      675.91      735.44     34.62 o 
  19   0  10      351.08      378.30     12.64 o 
  20   0  10      191.99      192.12     19.43 o 
   1   1  10      117.99      100.26      2.64 o 
   2   1  10      260.50      252.32      3.26 o 
   3   1  10     1017.60     1084.42      7.22 o 
   4   1  10      359.76      380.52      4.12 o 
   5   1  10      578.16      627.27      6.57 o 
   6   1  10        6.21        7.82      2.58 o 
   7   1  10      140.56      129.32      3.33 o 
   8   1  10        6.39        7.66      2.60 o 
   9   1  10      151.03      156.41      3.52 o 
  10   1  10      193.29      197.49      3.67 o 
  11   1  10      105.38       97.97      3.57 o 
  12   1  10      129.42      116.82      3.58 o 
  13   1  10      609.56      606.16     12.73 o 
  14   1  10       43.00       42.52      3.20 o 
  15   1  10       49.57       54.87      3.53 o 
  16   1  10        0.03        3.92      3.09 o 
  17   1  10        0.39        6.52      3.34 o 
  18   1  10       31.57       27.34      3.76 o 
  19   1  10        6.20        5.21      3.54 o 
  20   1  10        1.26        5.82      4.31 o 
   0   2  10     5636.29     5686.98     62.15 o 
   1   2  10     3001.10     3072.26     20.21 o 
   2   2  10      879.76      900.04     12.75 o 
   3   2  10       97.65       81.27      2.61 o 
   4   2  10       26.71       28.73      2.48 o 
   5   2  10      256.30      250.91      3.31 o 
   6   2  10      393.76      459.04      6.81 o 
   7   2  10       52.96       79.20      2.66 o 
   8   2  10       27.57       35.68      2.74 o 
   9   2  10        2.14        2.24      2.27 o 
  10   2  10      270.67      274.32      4.06 o 
  11   2  10       82.97       86.90      3.20 o 
  12   2  10     1000.80      911.87     18.99 o 
  13   2  10       18.34       34.93      3.15 o 
  14   2  10      298.97      272.29      7.10 o 
  15   2  10      120.71      102.40      3.76 o 
  16   2  10       38.97       39.82      3.54 o 
  17   2  10      234.75      234.14      7.53 o 
  18   2  10      104.34      107.36      4.91 o 
  19   2  10       11.75       14.01      3.65 o 
  20   2  10        1.26        1.15      4.08 o 
   1   3  10      616.33      597.35      5.31 o 
   2   3  10      179.07      177.05      2.64 o 
   3   3  10      672.49      624.00      4.95 o 
   4   3  10     3396.33     3421.14     38.18 o 
   5   3  10      313.41      329.75      4.62 o 
   6   3  10      129.08      124.38      2.77 o 
   7   3  10      806.62      821.68      8.63 o 
   8   3  10      333.63      323.28      4.55 o 
   9   3  10       74.39       81.44      2.74 o 
  10   3  10      135.21      121.30      2.78 o 
  11   3  10      138.49      121.27      2.97 o 
  12   3  10       82.07       57.41      2.94 o 
  13   3  10      152.26      127.36      3.98 o 
  14   3  10      119.36      111.84      3.98 o 
  15   3  10        1.34        4.47      3.15 o 
  16   3  10       73.01       75.46      3.41 o 
  17   3  10       21.07       19.28      3.10 o 
  18   3  10        2.39        3.31      3.05 o 
  19   3  10       20.06       17.10      3.15 o 
   0   4  10      522.14      484.99      9.81 o 
   1   4  10       21.31       14.51      2.03 o 
   2   4  10      266.59      250.29      2.94 o 
   3   4  10        0.44        1.24      2.02 o 
   4   4  10        5.55        4.00      2.20 o 
   5   4  10       27.61       22.98      2.52 o 
   6   4  10      874.64      870.31     14.65 o 
   7   4  10      315.08      321.35      3.59 o 
   8   4  10      486.74      528.11      5.67 o 
   9   4  10        5.79        5.65      2.29 o 
  10   4  10       45.53       46.73      2.56 o 
  11   4  10       50.75       45.63      2.50 o 
  12   4  10      100.73       81.25      3.18 o 
  13   4  10       11.64       10.04      2.83 o 
  14   4  10       89.03      102.19      3.13 o 
  15   4  10        4.58        1.76      3.14 o 
  16   4  10       49.31       36.76      3.32 o 
  17   4  10        0.00        3.18      3.62 o 
  18   4  10       23.85       31.46      3.64 o 
   1   5  10       67.05       54.52      2.65 o 
   2   5  10      611.02      620.24      7.14 o 
   3   5  10      161.52      160.80      2.84 o 
   4   5  10      480.64      521.61      8.91 o 
   5   5  10      336.73      358.10      8.96 o 
   6   5  10      310.96      340.03      8.49 o 
   7   5  10      165.88      128.26      3.36 o 
   8   5  10      152.17      140.52      3.14 o 
   9   5  10       16.70       17.65      2.51 o 
  10   5  10       34.36       44.54      2.58 o 
  11   5  10       76.57       64.31      2.87 o 
  12   5  10      101.12       92.36      2.91 o 
  13   5  10        3.68        5.24      2.71 o 
  14   5  10       25.06       33.59      2.81 o 
  15   5  10       16.73       23.38      2.79 o 
  16   5  10       14.64       15.19      2.90 o 
  17   5  10       61.81       63.40      3.38 o 
   0   6  10      223.46      226.27      4.01 o 
   1   6  10      291.66      279.55      3.04 o 
   2   6  10        6.06        6.57      2.13 o 
   3   6  10       30.46       32.34      2.53 o 
   4   6  10        0.41        0.06      2.47 o 
   5   6  10       17.30       19.81      2.65 o 
   6   6  10       48.90       52.19      2.67 o 
   7   6  10        7.26       17.36      2.43 o 
   8   6  10        1.77        5.63      2.77 o 
   9   6  10       89.25       73.53      2.75 o 
  10   6  10        8.25        8.26      2.70 o 
  11   6  10       99.77       84.17      2.91 o 
  12   6  10       47.77       45.76      2.76 o 
  13   6  10       89.17       89.77      3.03 o 
  14   6  10        0.97        1.03      3.11 o 
  15   6  10      242.21      251.91      5.24 o 
  16   6  10       24.61       20.99      3.11 o 
   1   7  10       10.59        9.17      2.40 o 
   2   7  10       72.09       75.54      2.59 o 
   3   7  10        3.82        6.81      2.58 o 
   4   7  10        6.16        7.01      2.62 o 
   5   7  10      205.29      213.72      4.57 o 
   6   7  10       19.76       23.51      2.76 o 
   7   7  10      127.62      126.21      3.22 o 
   8   7  10       45.07       48.90      3.12 o 
   9   7  10       11.49        9.94      2.99 o 
  10   7  10       25.21       29.39      3.07 o 
  11   7  10        3.29        9.02      2.99 o 
  12   7  10       32.27       38.32      3.47 o 
  13   7  10        2.98        5.72      3.03 o 
  14   7  10      176.35      169.76      6.20 o 
   0   8  10      133.19      132.28      4.09 o 
   1   8  10       29.26       32.23      2.64 o 
   2   8  10      252.57      251.04      3.28 o 
   3   8  10       26.12       28.65      2.78 o 
   4   8  10        0.85        3.76      2.88 o 
   5   8  10        5.22        6.82      2.89 o 
   6   8  10      578.74      553.87     10.04 o 
   7   8  10      100.13      103.26      3.23 o 
   8   8  10      158.70      152.88      3.45 o 
   9   8  10       81.64       76.44      3.40 o 
  10   8  10        0.50        2.73      3.16 o 
  11   8  10        0.00        0.10      3.26 o 
  12   8  10       20.73       13.36      3.18 o 
   1   9  10       17.52       21.03      3.12 o 
   2   9  10       80.88       87.89      3.16 o 
   3   9  10       89.17       92.57      2.85 o 
   4   9  10        4.86        2.60      2.88 o 
   5   9  10       41.40       42.48      3.06 o 
   6   9  10       35.82       29.19      2.96 o 
   7   9  10       31.47       25.90      3.21 o 
   8   9  10        0.44        0.86      3.37 o 
   1   1  11     2991.80     3276.91     31.46 o 
   2   1  11     5859.92     6242.60     65.31 o 
   3   1  11       64.64       80.50      2.80 o 
   4   1  11      548.92      560.09      6.96 o 
   5   1  11        9.92       10.22      2.53 o 
   6   1  11       50.00       49.06      2.73 o 
   7   1  11      512.72      475.15      6.69 o 
   8   1  11       32.41       32.83      2.84 o 
   9   1  11      534.41      559.77      9.51 o 
  10   1  11      116.64      103.25      3.05 o 
  11   1  11        5.05        4.50      2.72 o 
  12   1  11       20.36       15.28      2.90 o 
  13   1  11     1239.70     1154.03     20.19 o 
  14   1  11     1083.67     1008.95     28.02 o 
  15   1  11        5.84        4.79      3.51 o 
  16   1  11       42.28       44.58      3.42 o 
  17   1  11        0.19        1.96      3.70 o 
  18   1  11       47.07       41.15      4.00 o 
  19   1  11       36.18       51.15      3.76 o 
  20   1  11      206.92      197.50      6.26 o 
   0   2  11       31.47       42.48      3.15 o 
   1   2  11     1037.74     1020.92      6.18 o 
   2   2  11     2828.34     2918.52     26.44 o 
   3   2  11      293.04      307.89      3.42 o 
   4   2  11      545.50      456.82      3.83 o 
   5   2  11       81.97       69.73      2.63 o 
   6   2  11     1755.95     1734.29     22.77 o 
   7   2  11      124.90      126.50      3.04 o 
   8   2  11      125.05      117.22      2.84 o 
   9   2  11      191.64      193.53      3.37 o 
  10   2  11        0.38        0.86      2.76 o 
  11   2  11      332.21      358.31      8.28 o 
  12   2  11       41.02       46.62      3.43 o 
  13   2  11        5.05        8.06      2.77 o 
  14   2  11       77.56       70.10      3.26 o 
  15   2  11       36.65       37.16      3.15 o 
  16   2  11       41.52       46.53      3.47 o 
  17   2  11      142.55      134.29      4.60 o 
  18   2  11       95.17      100.88      3.99 o 
  19   2  11        7.95        6.93      3.32 o 
   1   3  11      210.48      225.68      3.02 o 
   2   3  11      297.43      302.74      3.08 o 
   3   3  11       48.86       66.93      2.37 o 
   4   3  11      254.37      232.42      3.66 o 
   5   3  11       30.90       54.57      2.80 o 
   6   3  11       16.92       15.12      2.60 o 
   7   3  11      505.18      463.19      5.65 o 
   8   3  11      397.45      392.13      5.10 o 
   9   3  11       60.52       75.76      3.02 o 
  10   3  11        0.06        6.67      2.66 o 
  11   3  11      449.66      464.35      8.17 o 
  12   3  11       42.41       40.39      2.78 o 
  13   3  11       38.63       41.33      2.90 o 
  14   3  11       49.23       39.59      2.99 o 
  15   3  11       13.41       11.70      2.89 o 
  16   3  11       23.79       25.73      3.32 o 
  17   3  11        0.21        2.30      3.16 o 
  18   3  11        2.42        3.86      3.03 o 
  19   3  11       32.46       33.84      3.49 o 
   0   4  11       35.04       30.96      3.08 o 
   1   4  11       97.01       89.02      2.40 o 
   2   4  11       63.54       59.76      2.41 o 
   3   4  11      253.07      248.97      4.62 o 
   4   4  11      358.46      350.99      6.78 o 
   5   4  11        7.36        7.96      2.48 o 
   6   4  11      167.12      156.95      4.02 o 
   7   4  11       18.78       27.18      2.69 o 
   8   4  11       10.53        6.22      2.62 o 
   9   4  11        3.76        5.15      2.52 o 
  10   4  11       47.33       29.43      2.32 o 
  11   4  11       47.81       50.41      2.60 o 
  12   4  11       12.17       15.60      2.67 o 
  13   4  11        6.93        4.52      2.69 o 
  14   4  11       63.99       68.56      3.14 o 
  15   4  11       78.51       91.70      3.51 o 
  16   4  11        9.70        9.16      3.19 o 
  17   4  11        1.36        3.53      3.52 o 
  18   4  11        6.59        7.84      3.65 o 
   1   5  11       12.17       11.72      2.30 o 
   2   5  11       30.00       28.08      2.40 o 
   3   5  11        1.90        4.15      2.05 o 
   4   5  11      279.69      264.61      3.86 o 
   5   5  11      620.84      668.04     10.58 o 
   6   5  11        2.19        8.17      2.47 o 
   7   5  11      185.92      218.88      4.24 o 
   8   5  11      727.99      717.90     10.62 o 
   9   5  11       68.27       62.26      2.77 o 
  10   5  11      115.66      100.64      2.83 o 
  11   5  11       92.38       97.15      3.00 o 
  12   5  11      211.77      207.55      3.37 o 
  13   5  11      255.17      250.83      5.42 o 
  14   5  11       33.88       44.27      3.17 o 
  15   5  11       39.14       39.98      3.17 o 
  16   5  11        1.71        2.99      2.92 o 
  17   5  11        2.00        7.24      3.77 o 
   0   6  11       67.57       73.15      3.70 o 
   1   6  11      524.99      510.06      4.79 o 
   2   6  11        1.98        3.96      2.64 o 
   3   6  11      385.46      391.83      7.12 o 
   4   6  11        2.55        7.69      2.45 o 
   5   6  11        2.60        3.72      2.65 o 
   6   6  11      196.05      190.09      5.28 o 
   7   6  11        5.40        7.41      2.50 o 
   8   6  11      127.33      106.42      3.16 o 
   9   6  11      501.77      495.16      9.13 o 
  10   6  11       27.42       33.65      2.84 o 
  11   6  11      146.39      142.65      3.05 o 
  12   6  11      173.48      165.66      4.51 o 
  13   6  11        6.67        8.32      2.82 o 
  14   6  11       27.10       33.16      3.14 o 
  15   6  11       32.87       36.96      3.19 o 
  16   6  11       32.01       46.66      8.81 o 
   1   7  11      330.98      316.37      3.18 o 
   2   7  11      119.58      113.10      3.02 o 
   3   7  11        8.24        7.45      2.55 o 
   4   7  11       16.97       17.85      2.69 o 
   5   7  11       63.28       62.23      3.17 o 
   6   7  11      201.48      192.75      4.56 o 
   7   7  11       45.78       52.69      3.20 o 
   8   7  11      686.10      668.63     11.61 o 
   9   7  11       11.31       14.77      2.75 o 
  10   7  11       43.27       38.30      2.78 o 
  11   7  11       11.04        8.07      2.97 o 
  12   7  11      225.37      191.52      4.75 o 
  13   7  11       38.30       45.21      3.38 o 
  14   7  11        1.55        2.67      3.52 o 
   0   8  11      466.64      432.90      6.51 o 
   1   8  11       11.33       13.29      2.77 o 
   2   8  11      108.91      115.84      3.14 o 
   3   8  11       65.88       71.91      2.96 o 
   4   8  11        4.54        4.68      2.81 o 
   5   8  11       35.71       40.15      3.17 o 
   6   8  11      178.64      179.32      3.96 o 
   7   8  11       59.12       50.55      3.11 o 
   8   8  11        0.13        0.35      3.24 o 
   9   8  11       18.93       21.42      3.08 o 
  10   8  11       36.52       31.09      2.99 o 
  11   8  11       39.07       46.19      3.35 o 
   1   9  11       73.97       65.05      3.06 o 
   2   9  11      159.16      146.07      3.30 o 
   3   9  11       11.93       11.33      2.96 o 
   4   9  11       17.27       15.00      3.21 o 
   5   9  11        0.09        2.84      3.05 o 
   6   9  11       29.21       27.05      3.19 o 
   7   9  11        1.44        7.07      3.18 o 
   8   9  11      108.11      105.82     16.57 o 
   0   0  12     3829.90     4149.26     63.19 o 
   1   0  12      658.53      646.24     11.79 o 
   2   0  12      836.00      892.94     13.77 o 
   3   0  12     2295.70     2301.04     21.13 o 
   4   0  12       44.20       43.63      3.39 o 
   5   0  12      265.07      300.34      5.38 o 
   6   0  12     1392.61     1293.82     29.24 o 
   7   0  12      119.50      124.60      4.68 o 
   8   0  12      241.15      211.28      5.40 o 
   9   0  12     1548.29     1462.81     49.82 o 
  10   0  12     1223.71     1218.09     27.15 o 
  11   0  12      319.85      315.07      7.49 o 
  12   0  12        0.46        6.69      4.29 o 
  13   0  12       52.49       63.11      4.58 o 
  14   0  12      452.00      423.44     10.72 o 
  15   0  12        3.69        5.51      4.69 o 
  16   0  12       60.74       60.61      4.67 o 
  17   0  12       16.70        9.26      4.61 o 
  18   0  12        9.54       11.50      4.72 o 
  19   0  12        2.88       10.39      5.29 o 
   1   1  12       47.81       37.66      2.40 o 
   2   1  12     1584.20     1635.61     14.88 o 
   3   1  12      230.46      276.92      3.52 o 
   4   1  12      696.53      752.86      9.33 o 
   5   1  12        6.38        9.32      2.77 o 
   6   1  12     1567.58     1618.31     17.15 o 
   7   1  12       36.10       35.35      2.57 o 
   8   1  12       62.21       62.50      2.97 o 
   9   1  12        4.57        7.50      2.66 o 
  10   1  12     1790.10     1760.64     34.41 o 
  11   1  12      359.20      344.29      4.99 o 
  12   1  12        3.78        4.03      2.97 o 
  13   1  12      382.03      368.54      5.37 o 
  14   1  12      611.22      600.03     18.99 o 
  15   1  12      109.97      111.97      3.83 o 
  16   1  12        1.85        6.83      3.36 o 
  17   1  12       25.78       27.68      3.30 o 
  18   1  12       36.53       33.17      3.50 o 
  19   1  12       28.53       33.07      3.61 o 
   0   2  12      135.73      183.69      3.89 o 
   1   2  12      196.10      175.51      2.63 o 
   2   2  12       38.50       31.93      2.23 o 
   3   2  12      925.44      937.64      6.46 o 
   4   2  12        1.76        8.82      2.48 o 
   5   2  12      127.23      129.55      3.10 o 
   6   2  12     1356.47     1397.40     17.85 o 
   7   2  12      284.23      283.26      3.47 o 
   8   2  12      903.51      931.28     12.68 o 
   9   2  12       56.05       58.29      2.80 o 
  10   2  12       71.47       60.28      2.85 o 
  11   2  12        8.52        7.09      2.77 o 
  12   2  12       76.52       61.69      3.44 o 
  13   2  12       65.04       62.97      3.23 o 
  14   2  12      197.50      201.83      6.64 o 
  15   2  12      236.93      231.23      4.96 o 
  16   2  12      117.52       96.06      4.27 o 
  17   2  12       94.62       82.16      3.60 o 
  18   2  12      191.71      192.62      6.40 o 
  19   2  12       20.12       19.85      3.82 o 
   1   3  12      800.09      783.37     11.37 o 
   2   3  12       72.57       67.82      2.29 o 
   3   3  12      413.77      432.02      3.89 o 
   4   3  12      512.69      491.56      6.75 o 
   5   3  12       25.09       39.57      2.55 o 
   6   3  12      650.19      686.24      9.69 o 
   7   3  12       78.34       63.37      2.92 o 
   8   3  12        0.01        0.61      2.47 o 
   9   3  12      627.57      588.86      7.89 o 
  10   3  12       12.72       10.37      2.70 o 
  11   3  12       57.02       54.52      2.62 o 
  12   3  12      397.60      366.95      6.89 o 
  13   3  12       34.01       29.78      3.03 o 
  14   3  12        0.00        0.22      3.03 o 
  15   3  12       23.20       22.20      3.01 o 
  16   3  12       74.54       91.21      3.48 o 
  17   3  12        5.27        5.00      3.40 o 
  18   3  12      232.56      244.78      8.18 o 
   0   4  12     1102.12     1021.86     34.09 o 
   1   4  12      751.99      737.54      8.21 o 
   2   4  12        4.68        6.58      2.07 o 
   3   4  12      547.60      538.83      7.60 o 
   4   4  12       30.23       37.15      2.26 o 
   5   4  12      687.46      720.49     12.95 o 
   6   4  12     2081.53     2107.05     41.46 o 
   7   4  12      357.42      357.22      5.81 o 
   8   4  12       34.67       57.81      2.74 o 
   9   4  12      315.35      322.88      4.26 o 
  10   4  12       49.55       44.53      2.68 o 
  11   4  12       27.11       33.78      2.50 o 
  12   4  12      470.98      443.69      5.95 o 
  13   4  12        0.93        2.33      2.71 o 
  14   4  12        0.48        5.69      3.16 o 
  15   4  12      199.14      208.59      4.64 o 
  16   4  12       29.10       36.25      3.78 o 
  17   4  12       34.89       34.08      3.77 o 
  18   4  12        9.41        8.33      4.02 o 
   1   5  12      229.44      225.19      3.88 o 
   2   5  12       61.93       62.29      2.54 o 
   3   5  12        6.89        9.93      2.35 o 
   4   5  12      266.33      272.65      5.40 o 
   5   5  12        2.51        6.14      2.57 o 
   6   5  12        2.75        2.47      2.66 o 
   7   5  12        0.53        1.97      2.82 o 
   8   5  12       91.82       84.26      2.97 o 
   9   5  12      233.39      237.13      6.10 o 
  10   5  12      268.55      276.87      6.51 o 
  11   5  12        9.55        5.90      2.67 o 
  12   5  12       50.39       39.11      2.68 o 
  13   5  12       20.29       21.93      2.91 o 
  14   5  12       67.03       61.49      3.29 o 
  15   5  12       25.71       29.32      3.25 o 
  16   5  12       34.00       34.73      3.35 o 
  17   5  12        4.41        0.40      4.25 o 
   0   6  12     2076.55     2050.12     23.65 o 
   1   6  12      130.09      126.31      2.73 o 
   2   6  12      504.87      487.56      6.00 o 
   3   6  12       81.15       80.45      2.89 o 
   4   6  12       81.19       79.47      2.85 o 
   5   6  12      117.75      116.60      2.90 o 
   6   6  12     1540.62     1548.07     32.60 o 
   7   6  12      200.82      180.50      4.11 o 
   8   6  12      722.14      680.70     15.04 o 
   9   6  12       56.00       58.82      2.79 o 
  10   6  12       32.83       42.48      2.88 o 
  11   6  12       62.43       53.28      2.98 o 
  12   6  12        2.94       10.52      2.98 o 
  13   6  12        0.50        1.46      2.84 o 
  14   6  12        9.36        9.47      2.98 o 
  15   6  12       36.23       33.33      3.39 o 
   1   7  12       81.71       78.04      2.83 o 
   2   7  12      181.47      181.40      3.62 o 
   3   7  12      106.45       98.07      2.81 o 
   4   7  12      234.17      243.84      4.37 o 
   5   7  12      146.08      161.82      3.10 o 
   6   7  12        4.27        6.64      2.93 o 
   7   7  12       30.77       26.80      3.13 o 
   8   7  12       90.91       87.35      3.45 o 
   9   7  12       98.07       91.09      3.20 o 
  10   7  12      153.57      174.85      4.21 o 
  11   7  12       95.33       93.90      3.28 o 
  12   7  12        6.83        6.51      3.19 o 
  13   7  12        1.97        1.43      3.04 o 
   0   8  12       11.00       11.63      4.01 o 
   1   8  12        2.58        0.31      2.58 o 
   2   8  12       80.42       78.73      2.99 o 
   3   8  12       61.12       59.88      3.06 o 
   4   8  12       23.23       29.02      2.86 o 
   5   8  12        0.58        3.51      2.91 o 
   6   8  12        1.75        3.96      2.76 o 
   7   8  12       10.99       10.02      2.76 o 
   8   8  12        2.60        2.66      2.85 o 
   9   8  12        0.02       -0.97      2.78 o 
  10   8  12        7.45       11.31      3.10 o 
  11   8  12        1.05        1.19      3.37 o 
   1   9  12      150.85      151.23      3.71 o 
   2   9  12        0.53        3.42      3.03 o 
   3   9  12        5.53        7.68      2.99 o 
   4   9  12        6.79        7.40      3.32 o 
   5   9  12       48.04       41.31      3.76 o 
   6   9  12        7.26        8.80      3.23 o 
   7   9  12        5.81        4.83      3.25 o 
   1   1  13      506.20      525.78      4.55 o 
   2   1  13      315.25      308.35      4.07 o 
   3   1  13      434.46      549.52      5.33 o 
   4   1  13       30.81       35.79      2.26 o 
   5   1  13      158.74      179.19      3.42 o 
   6   1  13        0.55        1.68      2.46 o 
   7   1  13      182.97      166.11      3.07 o 
   8   1  13       21.68       19.64      2.85 o 
   9   1  13      228.72      222.69      3.84 o 
  10   1  13        9.11       15.61      2.91 o 
  11   1  13      115.79      130.77      3.29 o 
  12   1  13      173.92      148.61      3.39 o 
  13   1  13      333.71      308.04      5.93 o 
  14   1  13        0.31        4.06      3.12 o 
  15   1  13      144.99      130.74      4.38 o 
  16   1  13        0.21        2.32      3.28 o 
  17   1  13       28.61       30.02      3.42 o 
  18   1  13        9.17        7.09      3.70 o 
  19   1  13       86.96       83.21      3.85 o 
   0   2  13      467.00      427.41      6.47 o 
   1   2  13        8.60        9.88      1.89 o 
   2   2  13      196.29      198.12      2.77 o 
   3   2  13      388.95      387.12      4.10 o 
   4   2  13     1413.87     1446.34     15.54 o 
   5   2  13      111.91      114.37      2.73 o 
   6   2  13      205.29      200.65      3.09 o 
   7   2  13      114.38      121.28      3.06 o 
   8   2  13      169.57      163.92      3.24 o 
   9   2  13       40.75       44.95      2.94 o 
  10   2  13        1.58        0.82      2.43 o 
  11   2  13        0.03        1.98      2.75 o 
  12   2  13      278.62      265.65      5.31 o 
  13   2  13      169.45      175.28      3.45 o 
  14   2  13        0.01       -0.45      3.22 o 
  15   2  13       92.42       70.68      3.44 o 
  16   2  13        1.42        3.03      3.12 o 
  17   2  13        0.05        3.84      3.48 o 
  18   2  13       14.08       14.89      3.65 o 
  19   2  13        0.04        0.75      3.70 o 
   1   3  13      302.13      326.55      3.41 o 
   2   3  13      252.28      261.50      2.93 o 
   3   3  13        1.61       11.27      1.99 o 
   4   3  13        0.00        4.33      2.41 o 
   5   3  13        2.74        6.61      2.40 o 
   6   3  13        6.93        5.31      2.48 o 
   7   3  13      675.84      714.67      7.18 o 
   8   3  13      533.65      557.40      6.83 o 
   9   3  13      370.58      366.69      6.41 o 
  10   3  13       36.94       40.75      2.76 o 
  11   3  13        0.06        3.60      2.67 o 
  12   3  13       62.31       47.32      3.16 o 
  13   3  13      673.58      725.96     14.07 o 
  14   3  13       40.92       39.07      3.38 o 
  15   3  13       20.28       18.04      3.44 o 
  16   3  13        0.80        0.77      3.08 o 
  17   3  13       18.21       20.35      3.45 o 
  18   3  13       18.97       21.46      3.32 o 
   0   4  13      716.60      643.76      6.35 o 
   1   4  13      118.72      112.85      2.66 o 
   2   4  13       98.21       96.83      2.55 o 
   3   4  13      927.86      897.53     13.02 o 
   4   4  13        4.04        5.05      2.73 o 
   5   4  13      484.66      502.16      5.31 o 
   6   4  13      315.73      325.51      4.54 o 
   7   4  13       87.27       97.53      2.91 o 
   8   4  13      496.55      432.37      6.49 o 
   9   4  13       11.47       19.36      2.78 o 
  10   4  13      110.32      107.15      3.00 o 
  11   4  13       24.32       18.66      2.66 o 
  12   4  13       96.40       92.32      2.92 o 
  13   4  13       13.59       10.52      2.71 o 
  14   4  13       11.99       13.95      3.23 o 
  15   4  13       77.27       76.22      3.67 o 
  16   4  13       20.98       32.77      3.61 o 
  17   4  13      142.70      123.91      4.53 o 
   1   5  13       29.98       34.28      2.71 o 
   2   5  13      355.28      355.08      5.45 o 
   3   5  13      416.60      405.46      5.90 o 
   4   5  13        2.23        5.74      2.22 o 
   5   5  13      281.84      303.45      5.58 o 
   6   5  13       88.39       75.01      2.56 o 
   7   5  13       35.26       38.42      2.85 o 
   8   5  13      332.97      327.92      5.88 o 
   9   5  13      673.81      632.46      9.56 o 
  10   5  13        1.23        1.51      2.61 o 
  11   5  13       28.51       28.75      2.64 o 
  12   5  13        4.29        7.89      3.05 o 
  13   5  13        0.31        3.10      3.02 o 
  14   5  13       24.38       29.86      3.01 o 
  15   5  13      100.40      119.73      4.28 o 
  16   5  13        8.75       11.01      3.39 o 
   0   6  13      577.75      549.99      8.99 o 
   1   6  13      458.23      489.06      5.98 o 
   2   6  13      115.92      121.34      4.02 o 
   3   6  13      134.00      138.06      3.12 o 
   4   6  13       10.86       13.92      2.24 o 
   5   6  13       18.54       21.22      2.70 o 
   6   6  13       28.06       24.80      2.76 o 
   7   6  13       32.55       40.46      2.94 o 
   8   6  13       92.32       84.35      2.77 o 
   9   6  13       28.88       26.15      2.90 o 
  10   6  13        0.00        3.16      2.78 o 
  11   6  13       59.92       51.97      3.08 o 
  12   6  13       27.38       25.07      3.15 o 
  13   6  13       52.02       52.96      3.34 o 
  14   6  13        0.99        3.08      3.27 o 
  15   6  13       96.22       95.21      3.60 o 
   1   7  13      100.16      108.72      3.10 o 
   2   7  13       23.24       28.77      2.62 o 
   3   7  13        2.69        2.03      2.82 o 
   4   7  13        2.52        2.33      2.48 o 
   5   7  13      165.99      162.04      3.32 o 
   6   7  13       66.27       70.34      3.25 o 
   7   7  13       29.61       37.17      2.93 o 
   8   7  13       16.69       17.36      2.67 o 
   9   7  13       33.50       23.28      2.83 o 
  10   7  13       94.69      106.28      3.42 o 
  11   7  13       55.06       52.83      3.04 o 
  12   7  13      173.97      179.41      3.84 o 
  13   7  13        4.37       11.07      3.44 o 
   0   8  13       53.36       49.40      3.78 o 
   1   8  13       10.10        9.32      2.52 o 
   2   8  13       65.87       63.38      3.28 o 
   3   8  13      558.65      514.33      9.57 o 
   4   8  13        6.16        9.35      2.86 o 
   5   8  13      128.26      129.37      3.71 o 
   6   8  13       24.22       22.41      3.42 o 
   7   8  13       47.75       47.77      3.35 o 
   8   8  13       11.75       12.64      3.53 o 
   9   8  13      210.12      213.13      5.33 o 
  10   8  13       28.21       32.84      3.43 o 
   1   9  13        0.14        5.94      3.28 o 
   2   9  13       47.97       31.35      3.23 o 
   3   9  13        0.06        2.55      2.86 o 
   4   9  13        2.39        5.10      3.86 o 
   5   9  13      182.42      163.97      3.94 o 
   6   9  13       48.41       47.21      3.79 o 
   0   0  14      224.61      233.27      6.42 o 
   1   0  14       25.18       21.35      3.06 o 
   2   0  14      503.36      528.72      7.47 o 
   3   0  14       34.47       28.23      2.74 o 
   4   0  14      470.99      508.15      8.56 o 
   5   0  14      574.36      587.20      8.63 o 
   6   0  14     3316.81     3184.34     65.96 o 
   7   0  14      259.35      244.96      5.00 o 
   8   0  14       73.47       85.81      4.45 o 
   9   0  14      568.96      556.78     14.98 o 
  10   0  14      606.46      554.91     23.93 o 
  11   0  14       75.75       78.51      4.82 o 
  12   0  14     1342.28     1321.83     42.62 o 
  13   0  14       95.50      110.65      5.93 o 
  14   0  14        0.14        1.31      4.51 o 
  15   0  14       98.27       98.19      5.71 o 
  16   0  14       60.36       50.65      6.68 o 
  17   0  14      381.72      349.83      9.26 o 
  18   0  14        0.66        1.13      5.45 o 
  19   0  14       27.88       33.75      5.17 o 
   1   1  14      424.95      480.01      5.75 o 
   2   1  14     1627.65     1694.44     17.03 o 
   3   1  14        9.77       15.03      2.33 o 
   4   1  14      381.88      383.15      3.53 o 
   5   1  14       25.11       34.06      2.41 o 
   6   1  14      538.60      541.50      8.35 o 
   7   1  14       33.75       21.33      2.85 o 
   8   1  14      225.91      239.97      4.64 o 
   9   1  14      804.84      771.29     15.10 o 
  10   1  14     1144.42     1159.78     19.64 o 
  11   1  14      419.44      398.86      7.76 o 
  12   1  14       25.97       24.09      2.94 o 
  13   1  14        3.43        1.70      2.72 o 
  14   1  14      702.25      722.00     15.14 o 
  15   1  14      119.62      123.72      3.73 o 
  16   1  14      179.04      200.31      6.26 o 
  17   1  14       30.65       42.03      3.67 o 
  18   1  14       91.48       96.30      3.88 o 
  19   1  14       11.07       15.04      3.61 o 
   0   2  14      135.26      105.22      3.68 o 
   1   2  14       84.35       75.44      2.25 o 
   2   2  14        0.27        1.84      2.19 o 
   3   2  14       36.52       27.39      2.22 o 
   4   2  14       24.93       31.40      2.49 o 
   5   2  14       74.08       86.86      2.54 o 
   6   2  14     1249.02     1179.98     12.35 o 
   7   2  14        2.30        3.96      2.74 o 
   8   2  14       91.16       89.04      2.99 o 
   9   2  14       34.32       41.05      3.15 o 
  10   2  14      146.61      141.12      3.34 o 
  11   2  14       91.82      111.85      3.44 o 
  12   2  14      150.95      152.04      3.29 o 
  13   2  14       95.20       97.93      3.25 o 
  14   2  14       54.76       49.22      3.46 o 
  15   2  14      101.76      100.65      3.76 o 
  16   2  14       29.87       30.56      3.14 o 
  17   2  14        1.03        2.56      2.96 o 
  18   2  14        0.60        1.61      3.39 o 
   1   3  14       26.11       31.65      2.68 o 
   2   3  14      389.26      381.11      4.69 o 
   3   3  14      407.58      420.93      5.18 o 
   4   3  14       40.81       46.37      2.61 o 
   5   3  14       65.70       72.23      2.68 o 
   6   3  14      207.18      202.05      4.52 o 
   7   3  14      476.25      498.75      6.17 o 
   8   3  14      143.87      146.52      3.15 o 
   9   3  14       69.08       65.27      3.14 o 
  10   3  14        0.39        3.67      2.90 o 
  11   3  14       13.66       15.61      2.93 o 
  12   3  14      312.22      315.42      5.50 o 
  13   3  14      120.71      128.31      3.94 o 
  14   3  14      158.03      163.49      5.01 o 
  15   3  14      119.49      117.49      3.77 o 
  16   3  14       37.97       33.19      3.32 o 
  17   3  14       31.92       28.25      3.16 o 
  18   3  14       64.73       59.13      3.66 o 
   0   4  14      347.86      299.89      7.48 o 
   1   4  14     1565.36     1488.83     15.44 o 
   2   4  14      413.78      361.71      4.16 o 
   3   4  14      644.04      623.28      7.22 o 
   4   4  14      597.83      624.86     11.08 o 
   5   4  14        3.93        8.64      2.79 o 
   6   4  14     2252.27     2282.34     24.98 o 
   7   4  14       49.45       54.28      2.86 o 
   8   4  14     1469.88     1346.56     19.18 o 
   9   4  14        5.19        3.44      2.46 o 
  10   4  14        8.13        4.97      2.78 o 
  11   4  14       10.46       12.47      2.75 o 
  12   4  14      220.17      203.98      3.41 o 
  13   4  14       19.12       15.90      3.08 o 
  14   4  14       16.08       16.57      2.92 o 
  15   4  14      164.69      170.43      5.59 o 
  16   4  14       18.51       15.73      3.51 o 
  17   4  14      108.88      109.20      3.96 o 
   1   5  14       69.05       84.03      2.70 o 
   2   5  14       70.02       68.35      2.60 o 
   3   5  14      785.18      763.66     11.22 o 
   4   5  14      166.00      160.88      3.03 o 
   5   5  14      326.80      325.84      7.23 o 
   6   5  14        4.94        4.91      2.54 o 
   7   5  14        2.70        5.93      3.03 o 
   8   5  14      127.93      111.50      3.01 o 
   9   5  14      103.05      105.03      3.14 o 
  10   5  14        9.59        8.63      2.81 o 
  11   5  14        3.09        8.67      2.83 o 
  12   5  14        0.18       -0.56      2.80 o 
  13   5  14        3.32        8.54      2.99 o 
  14   5  14        6.33        6.51      3.22 o 
  15   5  14      143.60      165.97      4.23 o 
  16   5  14        2.40        5.24      3.57 o 
   0   6  14     1376.14     1336.28     34.47 o 
   1   6  14       83.50       88.37      2.80 o 
   2   6  14        0.00        0.05      2.52 o 
   3   6  14      256.46      245.82      3.35 o 
   4   6  14      115.98      109.83      2.77 o 
   5   6  14      296.68      275.27      6.09 o 
   6   6  14       32.56       39.16      2.81 o 
   7   6  14       27.68       25.20      3.00 o 
   8   6  14        2.85        6.93      2.84 o 
   9   6  14        3.55        4.45      2.75 o 
  10   6  14        1.07        3.78      2.88 o 
  11   6  14        1.19        5.95      2.75 o 
  12   6  14       48.65       42.39      3.09 o 
  13   6  14       16.12       14.19      3.25 o 
  14   6  14       19.70       23.43      3.37 o 
   1   7  14        2.28        3.65      2.66 o 
   2   7  14        8.54        9.52      2.81 o 
   3   7  14      186.14      192.25      4.17 o 
   4   7  14       57.75       64.58      3.07 o 
   5   7  14      112.12      109.96      3.55 o 
   6   7  14        0.04        3.66      2.91 o 
   7   7  14        1.17        0.96      2.79 o 
   8   7  14       41.20       37.38      3.15 o 
   9   7  14       56.82       50.99      3.14 o 
  10   7  14        0.32        1.47      2.97 o 
  11   7  14        4.52        8.02      3.06 o 
  12   7  14       22.84       21.82      2.93 o 
   0   8  14       57.55       54.09      4.45 o 
   1   8  14       19.99       22.84      2.79 o 
   2   8  14       52.09       48.85      2.88 o 
   3   8  14      223.41      213.20      5.36 o 
   4   8  14      341.95      322.97      6.65 o 
   5   8  14       22.37       15.43      3.24 o 
   6   8  14       43.59       51.00      3.30 o 
   7   8  14      113.97       98.80      3.93 o 
   8   8  14        9.84        8.18      2.99 o 
   9   8  14       57.93       49.75      3.16 o 
   1   9  14       38.79       34.05      3.34 o 
   2   9  14      129.70      112.63      3.87 o 
   3   9  14      117.08      106.79      3.40 o 
   4   9  14        9.65       11.28      3.47 o 
   5   9  14       33.83       37.86      4.23 o 
   1   1  15      355.00      410.38      4.82 o 
   2   1  15       19.23       15.37      2.09 o 
   3   1  15       43.00       40.37      2.08 o 
   4   1  15       37.86       33.58      2.24 o 
   5   1  15       80.58       79.13      2.53 o 
   6   1  15        1.89        3.80      2.56 o 
   7   1  15      687.37      671.37     11.03 o 
   8   1  15     4052.48     3974.85     64.17 o 
   9   1  15      300.06      292.84      7.62 o 
  10   1  15      709.79      684.71     16.60 o 
  11   1  15       22.72       14.03      2.60 o 
  12   1  15      483.17      431.55      8.75 o 
  13   1  15       96.68       89.42      3.34 o 
  14   1  15        1.44        4.91      3.04 o 
  15   1  15       16.18       22.04      3.18 o 
  16   1  15        6.37        6.17      3.29 o 
  17   1  15        0.08        1.48      3.33 o 
  18   1  15       32.34       29.94      3.87 o 
   0   2  15       33.04       51.10      8.58 o 
   1   2  15        0.50        5.20      1.96 o 
   2   2  15      582.98      566.34      5.19 o 
   3   2  15      101.31      110.50      2.45 o 
   4   2  15      901.77      882.10      7.62 o 
   5   2  15       92.37       87.57      2.78 o 
   6   2  15       35.69       29.81      2.97 o 
   7   2  15      779.57      770.81     12.35 o 
   8   2  15      207.65      181.05      3.42 o 
   9   2  15      585.28      603.02     10.98 o 
  10   2  15       52.86       47.69      3.00 o 
  11   2  15       10.74       14.20      2.88 o 
  12   2  15      461.30      459.00     10.96 o 
  13   2  15       33.41       37.56      3.23 o 
  14   2  15      211.59      210.19      3.81 o 
  15   2  15       32.67       35.05      3.21 o 
  16   2  15       42.43       44.20      3.31 o 
  17   2  15        3.51        2.77      3.48 o 
  18   2  15        0.19        2.95      3.42 o 
   1   3  15        0.04        2.01      1.84 o 
   2   3  15      550.88      530.84      5.45 o 
   3   3  15       77.57       80.32      2.40 o 
   4   3  15     1243.04     1189.84     12.77 o 
   5   3  15      434.24      469.32      4.32 o 
   6   3  15       26.51       25.01      2.53 o 
   7   3  15        4.21        2.47      2.48 o 
   8   3  15      361.53      363.24      4.84 o 
   9   3  15      651.84      652.08     12.26 o 
  10   3  15        6.91       10.25      2.87 o 
  11   3  15        5.11        9.35      2.79 o 
  12   3  15      146.27      153.04      4.31 o 
  13   3  15        3.83        2.90      2.98 o 
  14   3  15      250.44      272.33      5.22 o 
  15   3  15        0.09        6.77      3.32 o 
  16   3  15        8.42        4.62      3.31 o 
  17   3  15       50.55       44.89      3.43 o 
   0   4  15     3597.50     3485.51     78.68 o 
   1   4  15       23.84       17.39      2.36 o 
   2   4  15      517.91      512.26      5.94 o 
   3   4  15      779.77      765.60      9.05 o 
   4   4  15      179.82      178.65      2.91 o 
   5   4  15       87.91       79.82      3.05 o 
   6   4  15        2.56        6.06      3.18 o 
   7   4  15        7.05        8.26      2.44 o 
   8   4  15       91.46       69.23      2.69 o 
   9   4  15       34.58       36.26      2.90 o 
  10   4  15        0.30       -0.80      2.80 o 
  11   4  15        6.97        9.15      2.65 o 
  12   4  15       49.92       57.45      3.13 o 
  13   4  15       66.53       76.09      3.54 o 
  14   4  15       93.06       77.72      3.81 o 
  15   4  15        2.65        9.87      3.55 o 
  16   4  15       21.97       27.80      3.32 o 
  17   4  15       12.49       12.26     10.54 o 
   1   5  15      165.17      180.92      3.14 o 
   2   5  15      672.82      682.90      5.48 o 
   3   5  15      280.38      280.82      3.77 o 
   4   5  15       13.41       16.55      2.43 o 
   5   5  15       85.09       86.57      2.71 o 
   6   5  15        7.73        6.55      2.47 o 
   7   5  15       87.09       75.61      3.07 o 
   8   5  15        4.64        8.44      2.59 o 
   9   5  15      126.00      148.57      3.43 o 
  10   5  15        4.31        4.97      2.84 o 
  11   5  15        0.20        2.89      2.89 o 
  12   5  15       72.69       75.71      3.34 o 
  13   5  15        4.51        9.30      3.35 o 
  14   5  15      199.53      189.68      4.03 o 
  15   5  15        9.84        7.94      3.58 o 
   0   6  15      431.01      428.22      6.27 o 
   1   6  15       83.89       79.40      2.98 o 
   2   6  15       44.99       47.14      2.74 o 
   3   6  15        2.02        5.49      2.52 o 
   4   6  15       25.74       30.95      2.61 o 
   5   6  15      140.70      148.88      3.04 o 
   6   6  15        0.03        3.20      2.82 o 
   7   6  15        0.05        1.59      2.79 o 
   8   6  15       71.28       68.82      3.03 o 
   9   6  15        6.12       10.01      2.89 o 
  10   6  15       72.71       64.27      2.81 o 
  11   6  15        6.16        8.44      2.66 o 
  12   6  15      197.74      203.44      3.80 o 
  13   6  15       20.65       21.92      3.21 o 
  14   6  15       52.10       55.69      3.72 o 
   1   7  15      373.33      359.64      8.08 o 
   2   7  15      310.71      306.80      3.76 o 
   3   7  15       14.08       18.19      2.73 o 
   4   7  15        6.28       11.51      3.07 o 
   5   7  15       11.66       19.37      3.34 o 
   6   7  15       70.57       77.32      3.40 o 
   7   7  15       14.56       13.29      3.02 o 
   8   7  15        4.68        8.59      2.99 o 
   9   7  15       49.38       35.66      3.30 o 
  10   7  15        0.09        0.31      3.05 o 
  11   7  15       23.65       23.54      2.88 o 
  12   7  15       58.30       62.78      3.38 o 
   0   8  15      175.95      167.61      5.51 o 
   1   8  15       35.52       39.00      3.32 o 
   2   8  15       28.30       27.28      3.03 o 
   3   8  15      134.30      133.80      3.49 o 
   4   8  15       45.05       42.95      3.17 o 
   5   8  15       35.54       36.22      3.00 o 
   6   8  15       68.87       68.64      3.45 o 
   7   8  15       89.63       95.44      4.04 o 
   8   8  15        0.61        3.42      2.99 o 
   9   8  15      118.47      107.00      3.89 o 
   1   9  15       22.02       18.02      3.30 o 
   2   9  15       33.28       36.15      3.66 o 
   3   9  15        2.13        7.55      2.96 o 
   0   0  16      643.40      592.99      8.93 o 
   1   0  16     2038.68     2142.47     15.95 o 
   2   0  16      256.16      221.64      4.08 o 
   3   0  16      419.16      471.13      6.93 o 
   4   0  16        2.81        6.54      3.17 o 
   5   0  16      476.10      414.81      8.57 o 
   6   0  16     6177.55     6110.06     97.48 o 
   7   0  16     3098.22     3008.49     65.80 o 
   8   0  16      439.52      438.01      6.48 o 
   9   0  16     1440.60     1436.86     35.37 o 
  10   0  16     1123.92     1044.59     13.60 o 
  11   0  16       24.13       27.83      4.52 o 
  12   0  16      276.08      291.90      6.47 o 
  13   0  16      303.92      279.52     12.58 o 
  14   0  16      454.34      447.59     23.91 o 
  15   0  16      312.77      300.73     13.12 o 
  16   0  16        4.13        9.47      5.49 o 
  17   0  16       85.67       80.21      5.89 o 
  18   0  16       48.82       48.74      5.17 o 
   1   1  16      464.28      493.76      5.88 o 
   2   1  16      264.35      265.68      3.04 o 
   3   1  16       61.41       60.31      2.42 o 
   4   1  16       22.55       25.09      2.14 o 
   5   1  16      588.32      570.92      6.73 o 
   6   1  16      253.06      243.72      3.34 o 
   7   1  16        8.33       14.39      2.58 o 
   8   1  16     1501.21     1515.35     18.77 o 
   9   1  16      270.22      261.96      6.10 o 
  10   1  16       86.33       76.27      3.12 o 
  11   1  16      190.29      189.12      4.35 o 
  12   1  16      148.58      149.76      4.54 o 
  13   1  16       75.69       77.39      3.44 o 
  14   1  16       17.54       24.58      3.55 o 
  15   1  16       14.75       13.35      3.48 o 
  16   1  16      460.60      464.73     14.94 o 
  17   1  16       47.84       58.00      3.77 o 
  18   1  16       43.09       53.39      3.89 o 
   0   2  16      486.82      432.70      7.98 o 
   1   2  16      246.47      257.58      2.83 o 
   2   2  16      968.84      972.38      6.93 o 
   3   2  16      171.94      161.47      2.80 o 
   4   2  16       12.53        9.51      2.65 o 
   5   2  16     2312.66     2236.05     29.79 o 
   6   2  16     3379.60     3255.05     44.72 o 
   7   2  16      628.99      651.06      7.76 o 
   8   2  16      557.08      543.32      6.68 o 
   9   2  16      297.34      291.56      3.77 o 
  10   2  16        0.66        2.95      2.95 o 
  11   2  16      325.07      346.45      8.18 o 
  12   2  16       64.01       61.01      3.32 o 
  13   2  16      119.00      129.50      5.57 o 
  14   2  16        0.18        0.33      3.12 o 
  15   2  16        1.23        4.44      3.03 o 
  16   2  16       12.19        9.04      3.03 o 
  17   2  16        4.25        8.85      3.44 o 
  18   2  16       46.02       65.05      8.65 o 
   1   3  16       36.16       31.77      2.20 o 
   2   3  16      277.63      260.66      3.11 o 
   3   3  16        0.21        3.67      2.43 o 
   4   3  16        2.06        3.80      2.58 o 
   5   3  16     1794.65     1838.30     22.73 o 
   6   3  16      498.31      503.76      5.13 o 
   7   3  16        0.21        5.95      2.78 o 
   8   3  16       29.80       33.24      2.54 o 
   9   3  16       30.61       39.58      3.10 o 
  10   3  16      384.21      393.55      7.27 o 
  11   3  16      190.73      199.33      3.89 o 
  12   3  16      120.80      134.24      3.85 o 
  13   3  16      179.87      181.00      6.11 o 
  14   3  16       55.68       55.02      3.41 o 
  15   3  16       93.00       82.36      3.29 o 
  16   3  16       19.24       22.60      3.29 o 
  17   3  16        1.97        4.79      3.23 o 
   0   4  16     1735.72     1675.21     33.92 o 
   1   4  16     1206.86     1181.34     15.58 o 
   2   4  16       12.77       15.87      2.32 o 
   3   4  16       14.75       16.42      2.55 o 
   4   4  16       33.57       34.95      2.65 o 
   5   4  16     1034.66     1006.94      9.56 o 
   6   4  16        9.97       18.94      3.00 o 
   7   4  16       16.60       16.22      2.74 o 
   8   4  16       10.03        8.15      2.52 o 
   9   4  16      129.10      130.49      3.84 o 
  10   4  16       39.10       46.61      3.00 o 
  11   4  16      234.13      232.52      4.71 o 
  12   4  16      107.70      101.08      3.15 o 
  13   4  16      135.46      139.15      4.55 o 
  14   4  16       55.70       43.89      3.70 o 
  15   4  16      169.50      178.93      7.15 o 
  16   4  16      181.81      178.28      4.80 o 
   1   5  16      978.79      934.67     17.49 o 
   2   5  16      183.87      190.50      3.10 o 
   3   5  16      331.57      322.96      4.11 o 
   4   5  16       16.25       15.44      2.55 o 
   5   5  16       48.03       46.49      2.64 o 
   6   5  16       20.17       21.57      2.51 o 
   7   5  16        4.47        5.89      2.61 o 
   8   5  16       17.62       17.02      2.85 o 
   9   5  16      118.93      103.12      2.91 o 
  10   5  16        1.93        7.05      2.92 o 
  11   5  16      100.76       95.80      4.12 o 
  12   5  16       27.08       33.97      3.28 o 
  13   5  16        4.63        5.26      2.97 o 
  14   5  16      211.74      208.53      6.25 o 
  15   5  16      219.02      213.32      4.70 o 
   0   6  16      173.83      185.07      4.86 o 
   1   6  16      294.08      301.35      3.62 o 
   2   6  16      129.87      125.83      3.10 o 
   3   6  16      383.01      374.19      4.06 o 
   4   6  16        6.09       11.97      2.73 o 
   5   6  16        3.21        4.47      2.97 o 
   6   6  16      347.18      349.77      3.98 o 
   7   6  16       23.22       20.53      3.25 o 
   8   6  16       44.04       45.37      3.03 o 
   9   6  16        0.00        4.60      2.91 o 
  10   6  16        9.04       12.41      3.02 o 
  11   6  16        3.94        4.90      2.73 o 
  12   6  16        1.53        0.34      3.10 o 
  13   6  16       75.65       86.01      3.36 o 
   1   7  16        0.36        5.49      2.65 o 
   2   7  16      342.35      337.76      3.73 o 
   3   7  16      187.56      200.32      3.57 o 
   4   7  16        3.38        2.79      3.01 o 
   5   7  16       46.14       39.46      3.40 o 
   6   7  16      123.78      121.70      3.48 o 
   7   7  16       21.44       19.99      3.28 o 
   8   7  16        0.90        2.82      2.73 o 
   9   7  16       15.27       23.56      2.95 o 
  10   7  16        0.23        4.61      2.99 o 
  11   7  16        0.41        2.74      2.96 o 
   0   8  16        6.04        4.61      4.86 o 
   1   8  16       19.12       17.58      3.46 o 
   2   8  16       28.77       27.31      3.12 o 
   3   8  16        0.00        1.69      3.12 o 
   4   8  16      109.09      112.66      3.81 o 
   5   8  16      148.17      125.87      4.09 o 
   6   8  16       40.39       32.96      3.53 o 
   7   8  16       28.05       26.31      3.84 o 
   8   8  16        7.68        7.87      3.52 o 
   1   1  17       74.51       81.13      2.59 o 
   2   1  17       10.25       13.03      2.28 o 
   3   1  17       80.44       74.14      2.40 o 
   4   1  17       67.21       70.65      2.54 o 
   5   1  17       29.20       24.02      2.62 o 
   6   1  17       44.29       40.24      2.53 o 
   7   1  17      882.13      879.93     12.29 o 
   8   1  17       86.59       84.39      3.00 o 
   9   1  17     5054.21     5123.23     66.85 o 
  10   1  17        2.22        8.28      2.97 o 
  11   1  17        1.10        2.96      3.02 o 
  12   1  17       44.65       52.09      2.82 o 
  13   1  17       49.39       65.41      3.14 o 
  14   1  17        0.12        3.71      3.29 o 
  15   1  17       33.62       42.14      3.18 o 
  16   1  17        4.01       12.68      3.63 o 
  17   1  17        0.01        2.82      3.49 o 
   0   2  17      102.91      104.70      4.27 o 
   1   2  17      126.46      117.04      2.70 o 
   2   2  17      327.58      303.07      4.00 o 
   3   2  17     2307.34     2159.55     24.07 o 
   4   2  17       19.05       23.17      2.81 o 
   5   2  17      187.35      209.89      3.44 o 
   6   2  17      632.47      610.32      7.77 o 
   7   2  17       13.91       12.91      2.70 o 
   8   2  17      475.79      461.78      6.89 o 
   9   2  17      150.60      143.96      3.46 o 
  10   2  17       55.57       52.91      3.21 o 
  11   2  17      115.32      108.37      3.48 o 
  12   2  17       11.91       13.40      2.92 o 
  13   2  17      585.84      609.17     11.55 o 
  14   2  17       71.80       71.70      3.48 o 
  15   2  17       38.74       34.89      3.59 o 
  16   2  17       59.41       66.49      3.48 o 
  17   2  17       36.58       28.95      3.88 o 
   1   3  17      201.85      244.87      3.03 o 
   2   3  17      235.68      251.65      3.21 o 
   3   3  17      605.30      618.98      5.82 o 
   4   3  17       59.41       73.26      2.64 o 
   5   3  17       26.63       23.52      2.92 o 
   6   3  17       24.70       28.28      2.58 o 
   7   3  17      119.85      116.77      2.81 o 
   8   3  17      305.53      308.06      4.66 o 
   9   3  17      279.22      285.29      5.61 o 
  10   3  17       17.52       18.82      3.43 o 
  11   3  17       42.27       43.00      3.14 o 
  12   3  17       88.72       93.52      3.20 o 
  13   3  17       56.05       60.83      3.15 o 
  14   3  17       36.99       42.89      3.40 o 
  15   3  17        6.37        6.91      3.76 o 
  16   3  17       79.38       83.24      4.13 o 
   0   4  17       13.77        8.25      3.52 o 
   1   4  17        5.60        6.32      2.71 o 
   2   4  17       89.75       89.29      2.75 o 
   3   4  17      709.74      702.45     10.01 o 
   4   4  17        2.11        2.72      2.61 o 
   5   4  17      236.07      216.90      3.73 o 
   6   4  17        7.20        7.80      2.90 o 
   7   4  17      170.88      169.48      2.99 o 
   8   4  17        3.19        5.73      2.87 o 
   9   4  17       70.12       79.03      3.15 o 
  10   4  17        7.68       15.77      2.81 o 
  11   4  17       22.39       29.13      3.07 o 
  12   4  17      193.82      191.81      3.93 o 
  13   4  17      179.15      173.95      3.94 o 
  14   4  17       99.64      107.43      4.13 o 
  15   4  17       16.08       15.15      3.40 o 
  16   4  17        8.55       11.50      5.03 o 
   1   5  17     1141.63     1066.13     16.99 o 
   2   5  17       98.54       89.75      2.79 o 
   3   5  17      528.31      543.18     10.65 o 
   4   5  17      740.88      730.52     11.26 o 
   5   5  17       13.63       15.24      2.65 o 
   6   5  17      116.92      127.43      2.90 o 
   7   5  17      327.67      321.64      5.20 o 
   8   5  17       75.43       81.33      2.91 o 
   9   5  17       38.03       28.13      2.70 o 
  10   5  17        0.07        3.18      2.99 o 
  11   5  17        0.71        4.57      3.02 o 
  12   5  17        7.64        8.99      3.03 o 
  13   5  17       27.07       31.55      3.44 o 
  14   5  17        2.90       -0.49      3.35 o 
   0   6  17      241.42      225.18      9.91 o 
   1   6  17      372.30      350.63      6.87 o 
   2   6  17       59.91       60.51      2.89 o 
   3   6  17       30.29       39.59      3.00 o 
   4   6  17       90.18       82.64      3.26 o 
   5   6  17        0.01        1.06      2.61 o 
   6   6  17      198.66      191.24      3.49 o 
   7   6  17       97.23       84.36      3.31 o 
   8   6  17       10.95       12.06      2.84 o 
   9   6  17       14.49       16.44      2.79 o 
  10   6  17        0.05        3.03      3.06 o 
  11   6  17       83.51       83.16      3.37 o 
  12   6  17       34.63       34.36      3.22 o 
  13   6  17        3.15        0.51      4.61 o 
   1   7  17      119.72      106.48      3.10 o 
   2   7  17       37.86       36.96      2.92 o 
   3   7  17      219.28      224.07      5.24 o 
   4   7  17        3.08        5.30      2.90 o 
   5   7  17      272.39      272.27      4.09 o 
   6   7  17        1.27        4.56      3.32 o 
   7   7  17      128.53      125.49      3.98 o 
   8   7  17       82.49       86.96      3.64 o 
   9   7  17        8.55       13.63      3.16 o 
  10   7  17        7.15       11.26      2.96 o 
   0   8  17        6.36        4.39      4.57 o 
   1   8  17       41.06       37.59      3.33 o 
   2   8  17       17.10       20.57      3.20 o 
   3   8  17       15.15       12.03      3.35 o 
   4   8  17        9.31       11.61      3.44 o 
   5   8  17      135.03      120.94      3.99 o 
   6   8  17       59.34       62.65      3.76 o 
   7   8  17       23.24       19.98      3.62 o 
   0   0  18      675.22      750.96     18.28 o 
   1   0  18      157.55      150.28      3.98 o 
   2   0  18      163.22      189.68      4.08 o 
   3   0  18       56.93       46.39      3.42 o 
   4   0  18      530.81      569.92     12.04 o 
   5   0  18     3678.71     3691.29     70.18 o 
   6   0  18      339.40      325.30      4.84 o 
   7   0  18        2.16        2.40      3.06 o 
   8   0  18     2241.83     2179.79     47.45 o 
   9   0  18       31.84       39.23      4.01 o 
  10   0  18     1543.38     1561.34     33.76 o 
  11   0  18      258.20      292.40      9.39 o 
  12   0  18      414.87      428.39     13.63 o 
  13   0  18      500.81      478.64     20.92 o 
  14   0  18        3.11        6.59      4.91 o 
  15   0  18      121.87      108.67      6.77 o 
  16   0  18        1.26        2.70      4.39 o 
  17   0  18       98.52       80.46      5.81 o 
   1   1  18      164.79      156.15      2.81 o 
   2   1  18       38.47       43.22      2.61 o 
   3   1  18        0.02        3.61      2.30 o 
   4   1  18       71.56       80.44      2.46 o 
   5   1  18      243.59      236.29      3.07 o 
   6   1  18      141.50      151.48      2.88 o 
   7   1  18        1.52        1.28      2.13 o 
   8   1  18      969.57      978.32     15.02 o 
   9   1  18       79.34       69.42      2.86 o 
  10   1  18       68.92       68.64      2.96 o 
  11   1  18      190.88      198.77      5.61 o 
  12   1  18      229.08      229.57      4.55 o 
  13   1  18        0.37        2.61      2.84 o 
  14   1  18       20.29       21.90      3.04 o 
  15   1  18        1.32        4.78      3.14 o 
  16   1  18      314.78      301.23      9.77 o 
  17   1  18       12.45       10.03      3.13 o 
   0   2  18       11.56        9.25      3.59 o 
   1   2  18       40.23       41.08      2.48 o 
   2   2  18      530.44      551.14      4.86 o 
   3   2  18       16.44       13.27      2.46 o 
   4   2  18        6.91       13.31      2.58 o 
   5   2  18      615.55      635.17      4.29 o 
   6   2  18       33.49       40.86      2.79 o 
   7   2  18      583.92      583.18      7.25 o 
   8   2  18      220.76      229.66      3.39 o 
   9   2  18      290.34      297.80      4.84 o 
  10   2  18        0.07        5.72      3.00 o 
  11   2  18       70.42       76.03      3.29 o 
  12   2  18       10.01       10.13      3.27 o 
  13   2  18       20.01       22.24      3.32 o 
  14   2  18      166.77      173.62      6.78 o 
  15   2  18       17.86       17.18      3.75 o 
  16   2  18        6.58       12.54      3.51 o 
  17   2  18       94.40      101.88     12.16 o 
   1   3  18       63.10       53.07      2.64 o 
   2   3  18      631.69      616.48      7.13 o 
   3   3  18       14.88       14.65      2.29 o 
   4   3  18       16.65       16.55      2.42 o 
   5   3  18      452.08      457.34      7.10 o 
   6   3  18       57.20       62.94      2.90 o 
   7   3  18      149.19      172.31      4.59 o 
   8   3  18       34.58       40.95      3.23 o 
   9   3  18       59.24       57.32      3.23 o 
  10   3  18      114.48      113.87      3.36 o 
  11   3  18      324.81      348.82      6.15 o 
  12   3  18       96.05       92.91      3.39 o 
  13   3  18        2.31        6.48      3.24 o 
  14   3  18       22.50       26.19      3.33 o 
  15   3  18      140.10      141.92      5.51 o 
  16   3  18        9.89        8.90      3.61 o 
   0   4  18      563.17      546.39     14.50 o 
   1   4  18       93.85       86.77      2.61 o 
   2   4  18       68.82       71.23      2.92 o 
   3   4  18      207.49      214.87      3.87 o 
   4   4  18       35.34       43.69      2.53 o 
   5   4  18      185.26      182.85      3.51 o 
   6   4  18      375.19      373.54      5.16 o 
   7   4  18       66.16       73.49      2.79 o 
   8   4  18        7.72       12.02      2.64 o 
   9   4  18       63.45       72.31      3.08 o 
  10   4  18        6.04        6.77      2.57 o 
  11   4  18       55.08       56.63      3.37 o 
  12   4  18        4.14        7.71      3.28 o 
  13   4  18        3.68        3.77      3.30 o 
  14   4  18       24.25       22.90      3.31 o 
  15   4  18       10.93       16.56      3.57 o 
   1   5  18      170.49      158.22      2.89 o 
   2   5  18       17.70       21.68      2.53 o 
   3   5  18      337.28      327.04      5.68 o 
   4   5  18        5.91        4.53      2.60 o 
   5   5  18        5.55        5.56      2.56 o 
   6   5  18       16.24       19.41      2.93 o 
   7   5  18       19.54       13.34      2.97 o 
   8   5  18       85.56       98.17      3.02 o 
   9   5  18       11.83       13.07      2.93 o 
  10   5  18       39.71       33.34      2.93 o 
  11   5  18        0.10       -0.49      3.17 o 
  12   5  18        0.27        3.87      3.31 o 
  13   5  18        5.40        5.49      3.29 o 
  14   5  18        6.33        7.07      3.85 o 
   0   6  18       88.96       94.89      5.84 o 
   1   6  18       21.57       23.57      2.78 o 
   2   6  18      118.62      109.38      3.31 o 
   3   6  18        0.47        3.04      2.60 o 
   4   6  18       16.57       13.37      2.57 o 
   5   6  18      142.43      125.99      3.32 o 
   6   6  18        8.68        7.10      3.10 o 
   7   6  18       19.73       18.31      2.78 o 
   8   6  18       18.70       21.63      2.89 o 
   9   6  18        0.52        2.25      2.78 o 
  10   6  18       16.60       17.27      3.10 o 
  11   6  18        1.84        4.94      2.95 o 
  12   6  18       28.90       31.86      3.34 o 
   1   7  18        0.30        0.30      2.88 o 
   2   7  18        0.26        3.65      3.04 o 
   3   7  18       19.58       17.24      2.89 o 
   4   7  18      220.78      213.30      3.95 o 
   5   7  18        0.43        5.83      2.98 o 
   6   7  18        7.75       11.00      3.15 o 
   7   7  18       35.67       42.94      3.40 o 
   8   7  18        3.21        6.37      2.98 o 
   9   7  18       47.46       37.44      3.35 o 
   0   8  18       33.50       42.80      4.93 o 
   1   8  18       23.53       23.52      3.22 o 
   2   8  18        2.41        4.35      3.31 o 
   3   8  18      147.51      129.73      4.07 o 
   4   8  18      313.21      302.80      6.82 o 
   5   8  18       12.24       11.65      3.45 o 
   1   1  19        1.28        8.95      2.40 o 
   2   1  19       99.21       87.62      2.79 o 
   3   1  19      143.10      139.13      2.80 o 
   4   1  19       15.04       16.22      2.33 o 
   5   1  19      507.55      490.88      7.09 o 
   6   1  19        2.74        5.30      2.27 o 
   7   1  19        3.29        7.27      2.33 o 
   8   1  19       48.17       48.47      2.57 o 
   9   1  19      468.62      466.38      5.93 o 
  10   1  19      218.22      210.23      3.45 o 
  11   1  19       16.21       14.57      3.14 o 
  12   1  19       52.06       56.17      3.32 o 
  13   1  19       23.50       23.12      3.05 o 
  14   1  19        1.31        1.96      3.07 o 
  15   1  19        2.43        1.55      3.42 o 
  16   1  19       82.10       86.15      3.62 o 
   0   2  19      276.44      276.59      5.89 o 
   1   2  19      121.59      126.17      3.08 o 
   2   2  19      323.86      343.56      4.58 o 
   3   2  19       40.14       41.10      2.74 o 
   4   2  19        5.96        3.16      2.52 o 
   5   2  19        3.11        5.15      2.36 o 
   6   2  19       10.74        8.24      2.40 o 
   7   2  19      415.54      411.85      4.57 o 
   8   2  19       59.52       56.25      2.63 o 
   9   2  19      330.23      330.52      3.96 o 
  10   2  19        0.40       -1.45      2.68 o 
  11   2  19        5.51        7.03      3.10 o 
  12   2  19       69.27       78.06      3.61 o 
  13   2  19       53.19       51.64      3.44 o 
  14   2  19      181.94      200.99      6.09 o 
  15   2  19       85.50       73.68      3.60 o 
  16   2  19      102.58       88.12      3.62 o 
   1   3  19      949.66      890.81      7.94 o 
   2   3  19      949.76      930.21     12.52 o 
   3   3  19       44.89       45.41      2.40 o 
   4   3  19        0.96        3.59      2.34 o 
   5   3  19      196.08      188.99      3.30 o 
   6   3  19      640.34      626.80     10.14 o 
   7   3  19      252.19      241.63      6.18 o 
   8   3  19        1.89        2.37      3.07 o 
   9   3  19      319.64      317.74      9.12 o 
  10   3  19        7.34        8.22      3.22 o 
  11   3  19        0.03        4.05      3.42 o 
  12   3  19      121.12      132.82      4.16 o 
  13   3  19        4.74        9.00      3.12 o 
  14   3  19       73.55       73.19      3.78 o 
  15   3  19       24.23       25.39      3.95 o 
   0   4  19      151.37      164.45      4.46 o 
   1   4  19       28.55       32.18      2.83 o 
   2   4  19       63.28       56.63      2.70 o 
   3   4  19       20.42       23.92      2.51 o 
   4   4  19      139.93      136.84      2.81 o 
   5   4  19        1.96        4.25      2.48 o 
   6   4  19        0.44        1.45      2.64 o 
   7   4  19       78.04       74.46      3.20 o 
   8   4  19        1.30       -0.51      2.47 o 
   9   4  19        2.32        3.53      2.70 o 
  10   4  19       17.97       22.68      3.06 o 
  11   4  19        5.26        6.43      3.60 o 
  12   4  19        7.69        7.87      2.94 o 
  13   4  19       32.15       34.35      3.44 o 
  14   4  19      131.77      116.29      5.16 o 
   1   5  19       48.33       60.18      2.94 o 
   2   5  19        4.46        6.97      2.75 o 
   3   5  19        0.74        3.25      2.76 o 
   4   5  19      358.08      366.20      6.37 o 
   5   5  19        4.43        4.01      2.78 o 
   6   5  19       78.79       80.78      3.36 o 
   7   5  19       64.90       60.26      3.13 o 
   8   5  19      142.16      151.48      3.28 o 
   9   5  19        2.22        4.29      2.71 o 
  10   5  19       31.92       36.36      3.01 o 
  11   5  19       18.99       21.38      3.01 o 
  12   5  19        0.65        3.64      3.24 o 
  13   5  19       48.21       58.36      3.60 o 
   0   6  19       93.67      109.17      5.23 o 
   1   6  19       14.42       14.84      2.85 o 
   2   6  19      441.95      428.27      8.03 o 
   3   6  19       84.99       79.01      3.19 o 
   4   6  19      119.89      122.62      3.38 o 
   5   6  19        6.00        8.91      3.04 o 
   6   6  19       11.99       19.52      2.81 o 
   7   6  19       64.60       59.75      3.08 o 
   8   6  19       10.08       16.19      3.21 o 
   9   6  19      106.05      104.81      3.40 o 
  10   6  19       14.63       14.87      3.15 o 
  11   6  19       98.81       86.24      3.51 o 
   1   7  19       14.35       16.86      3.15 o 
   2   7  19       26.62       26.75      3.16 o 
   3   7  19       28.65       23.43      3.33 o 
   4   7  19      132.58      127.66      3.81 o 
   5   7  19       33.29       36.48      3.13 o 
   6   7  19        1.04        5.31      3.23 o 
   7   7  19        1.31        6.14      3.52 o 
   8   7  19       61.09       60.32      3.45 o 
   0   8  19        3.24        3.51      5.85 o 
   1   8  19        0.07       -0.15      3.29 o 
   2   8  19       64.06       55.73      3.60 o 
   3   8  19        0.81        0.93      3.66 o 
   0   0  20      791.68      779.92     19.24 o 
   1   0  20       40.22       19.49      3.23 o 
   2   0  20      267.85      292.49      5.07 o 
   3   0  20      344.56      321.00      7.04 o 
   4   0  20       27.96       31.26      3.43 o 
   5   0  20       71.28       67.21      3.69 o 
   6   0  20       39.38       45.09      3.40 o 
   7   0  20       16.81       15.67      3.24 o 
   8   0  20      130.39      126.00      4.12 o 
   9   0  20        8.79       12.02      3.33 o 
  10   0  20       92.08       88.51      4.12 o 
  11   0  20       11.96       10.76      3.83 o 
  12   0  20        0.01        2.32      4.10 o 
  13   0  20       58.27       63.45      4.52 o 
  14   0  20        2.35        2.78      4.19 o 
  15   0  20       43.75       45.23      5.28 o 
  16   0  20       17.27       23.32      4.91 o 
   1   1  20       20.98       18.93      2.65 o 
   2   1  20        6.87       10.18      2.39 o 
   3   1  20       65.62       75.57      2.81 o 
   4   1  20      152.65      148.54      2.86 o 
   5   1  20      288.03      286.48      3.78 o 
   6   1  20        2.19        6.38      2.46 o 
   7   1  20      216.55      229.98      4.24 o 
   8   1  20        3.41        5.47      2.54 o 
   9   1  20        3.37        3.55      2.78 o 
  10   1  20       25.40       28.20      2.69 o 
  11   1  20       79.14       78.32      3.03 o 
  12   1  20       15.88       21.65      3.27 o 
  13   1  20        4.41        4.08      3.20 o 
  14   1  20       32.56       33.06      3.31 o 
  15   1  20       68.67       60.32      3.71 o 
  16   1  20        0.04        1.80      3.49 o 
   0   2  20      212.83      220.63      4.84 o 
   1   2  20        3.00        2.99      2.60 o 
   2   2  20        3.28        6.82      2.46 o 
   3   2  20        5.68        9.75      2.45 o 
   4   2  20       13.96       11.09      2.46 o 
   5   2  20      438.49      423.70      4.50 o 
   6   2  20      506.70      511.56      5.43 o 
   7   2  20      314.44      314.36      4.65 o 
   8   2  20      119.26      122.34      3.03 o 
   9   2  20      162.16      171.72      3.35 o 
  10   2  20        0.25        0.14      2.86 o 
  11   2  20       91.57       85.80      3.19 o 
  12   2  20        5.36       13.04      3.36 o 
  13   2  20       75.11       82.17      3.69 o 
  14   2  20       10.45       11.28      3.26 o 
  15   2  20       87.74       87.72      4.48 o 
   1   3  20      345.82      334.18      3.78 o 
   2   3  20      666.10      653.79      7.76 o 
   3   3  20        7.17        6.89      2.43 o 
   4   3  20      364.45      370.94      6.48 o 
   5   3  20      499.29      488.82      5.68 o 
   6   3  20       99.26       96.71      3.17 o 
   7   3  20        9.43        9.67      3.01 o 
   8   3  20      110.84      106.73      3.27 o 
   9   3  20        4.40        5.19      3.03 o 
  10   3  20      206.75      184.91      3.38 o 
  11   3  20       60.24       65.84      3.06 o 
  12   3  20       41.89       34.26      3.03 o 
  13   3  20        4.31       11.15      3.94 o 
  14   3  20       61.60       80.57      4.39 o 
  15   3  20       89.49      100.51      4.11 o 
   0   4  20       49.85       50.62      4.17 o 
   1   4  20      270.13      272.63      3.40 o 
   2   4  20      167.79      154.80      2.95 o 
   3   4  20       26.43       23.96      2.63 o 
   4   4  20        1.30        3.79      2.29 o 
   5   4  20       54.73       57.49      2.68 o 
   6   4  20       78.89       95.41      3.50 o 
   7   4  20      125.59      144.51      3.35 o 
   8   4  20       21.44       20.03      2.85 o 
   9   4  20      227.44      215.25      3.94 o 
  10   4  20        0.54        3.46      3.75 o 
  11   4  20        0.25        3.29      3.23 o 
  12   4  20       41.25       50.79      3.61 o 
  13   4  20       17.05       25.99      3.39 o 
  14   4  20        4.82        8.41      3.63 o 
   1   5  20      155.41      137.49      3.08 o 
   2   5  20        4.51        4.89      2.88 o 
   3   5  20       31.26       32.27      3.00 o 
   4   5  20       80.83       74.58      3.03 o 
   5   5  20      116.45      111.06      3.06 o 
   6   5  20        1.20        3.69      3.05 o 
   7   5  20        1.58        3.64      2.81 o 
   8   5  20       64.02       72.76      3.45 o 
   9   5  20      145.20      162.64      3.71 o 
  10   5  20       14.03       21.89      2.89 o 
  11   5  20       29.74       33.80      3.70 o 
  12   5  20        0.18        0.58      3.13 o 
   0   6  20      149.97      162.96      5.11 o 
   1   6  20       11.39       14.61      3.31 o 
   2   6  20        0.93        3.08      3.23 o 
   3   6  20      137.58      131.72      3.19 o 
   4   6  20       23.21       32.37      3.02 o 
   5   6  20       65.92       62.11      3.18 o 
   6   6  20      175.95      196.67      4.02 o 
   7   6  20      336.59      342.31      6.08 o 
   8   6  20       40.58       35.77      3.16 o 
   9   6  20      106.49       98.97      4.22 o 
  10   6  20       13.29       14.31      3.11 o 
   1   7  20       76.06       56.88      3.39 o 
   2   7  20       48.32       49.41      3.90 o 
   3   7  20       34.44       36.19      3.66 o 
   4   7  20        0.26        3.64      3.80 o 
   5   7  20       34.30       44.96      3.70 o 
   6   7  20       66.16       54.92      3.47 o 
   7   7  20        6.60        8.44      2.84 o 
   1   1  21      403.72      342.70      4.20 o 
   2   1  21     1040.69      973.96     11.50 o 
   3   1  21       92.35       67.24      2.60 o 
   4   1  21      737.34      733.53      9.57 o 
   5   1  21      843.03      876.71     11.55 o 
   6   1  21      167.26      169.82      2.93 o 
   7   1  21      866.69      855.55     10.76 o 
   8   1  21      467.42      464.12      6.39 o 
   9   1  21       71.47       74.50      2.92 o 
  10   1  21       37.20       37.61      2.82 o 
  11   1  21       15.22       23.00      2.95 o 
  12   1  21       34.24       36.07      3.00 o 
  13   1  21       29.01       31.97      3.09 o 
  14   1  21       67.05       73.79      3.24 o 
  15   1  21        0.02        4.62      3.29 o 
   0   2  21       77.73      103.01      4.07 o 
   1   2  21      108.34      128.63      3.10 o 
   2   2  21       34.51       30.47      2.68 o 
   3   2  21      314.76      319.25      3.86 o 
   4   2  21       16.55       21.09      2.56 o 
   5   2  21       26.39       27.29      2.81 o 
   6   2  21      122.40      127.45      2.98 o 
   7   2  21       17.63       23.62      2.93 o 
   8   2  21      243.62      244.04      3.31 o 
   9   2  21        1.38        3.39      2.77 o 
  10   2  21       92.63      101.85      3.33 o 
  11   2  21       72.86       64.02      3.21 o 
  12   2  21        0.69        4.24      3.08 o 
  13   2  21       84.11       88.66      3.26 o 
  14   2  21       38.41       41.47      3.47 o 
  15   2  21       57.04       50.94      3.67 o 
   1   3  21        6.16        4.07      3.05 o 
   2   3  21      123.14      128.66      3.34 o 
   3   3  21      237.16      236.21      3.67 o 
   4   3  21       22.86       23.34      2.92 o 
   5   3  21        0.76        3.18      2.67 o 
   6   3  21       59.06       56.78      3.25 o 
   7   3  21      239.41      229.58      4.16 o 
   8   3  21      179.58      200.33      5.13 o 
   9   3  21      382.10      385.70      7.37 o 
  10   3  21        4.23        3.72      2.97 o 
  11   3  21       52.52       58.12      3.48 o 
  12   3  21       47.07       49.29      3.19 o 
  13   3  21        2.06        8.19      3.20 o 
  14   3  21       15.65       12.53      3.45 o 
   0   4  21      230.68      212.41      4.52 o 
   1   4  21        4.26        6.72      2.65 o 
   2   4  21       19.24       20.30      2.81 o 
   3   4  21        7.97        6.26      2.79 o 
   4   4  21       18.49       18.86      2.58 o 
   5   4  21        3.43        6.06      2.74 o 
   6   4  21       15.06       20.20      3.02 o 
   7   4  21      287.70      267.94      3.90 o 
   8   4  21       14.94       21.20      3.14 o 
   9   4  21       40.87       50.83      3.34 o 
  10   4  21      133.70      146.41      4.29 o 
  11   4  21       42.46       42.15      3.19 o 
  12   4  21       26.09       28.22      3.70 o 
  13   4  21       58.73       62.26      3.74 o 
   1   5  21       10.25       12.99      3.09 o 
   2   5  21        1.85        0.53      2.60 o 
   3   5  21        0.02        2.49      2.56 o 
   4   5  21        6.18        8.09      3.11 o 
   5   5  21       11.76       11.57      2.70 o 
   6   5  21      144.35      142.03      3.47 o 
   7   5  21       93.16       84.76      2.94 o 
   8   5  21        0.07        1.63      2.86 o 
   9   5  21      491.73      553.50     10.01 o 
  10   5  21        2.68        5.14      3.67 o 
  11   5  21       14.36       13.53      3.88 o 
   0   6  21       15.13       16.80      3.95 o 
   1   6  21       16.63       13.76      3.18 o 
   2   6  21        2.13        7.55      2.92 o 
   3   6  21        3.71        4.88      3.04 o 
   4   6  21      147.18      157.13      3.88 o 
   5   6  21      381.61      368.97      6.18 o 
   6   6  21       23.62       28.29      3.44 o 
   7   6  21       23.40       21.02      3.23 o 
   8   6  21        0.07        9.28      3.33 o 
   9   6  21        5.09        6.32      3.40 o 
   1   7  21       18.40       18.23      3.49 o 
   2   7  21        4.25        7.12      3.55 o 
   3   7  21        0.55        1.40      4.08 o 
   4   7  21        5.76        8.16      3.27 o 
   5   7  21       17.48       25.13      3.89 o 
   6   7  21       14.83       15.80      4.08 o 
   0   0  22     1177.12     1034.09     24.94 o 
   1   0  22      152.51      120.94      4.57 o 
   2   0  22       87.11       73.43      4.10 o 
   3   0  22        7.47        7.45      3.18 o 
   4   0  22        0.22        2.91      3.25 o 
   5   0  22      253.73      253.23      6.98 o 
   6   0  22      175.70      177.00      4.51 o 
   7   0  22        2.56        3.66      3.59 o 
   8   0  22        6.41        7.81      3.28 o 
   9   0  22      192.82      193.15      7.25 o 
  10   0  22      147.13      136.59      4.63 o 
  11   0  22       31.88       28.54      4.07 o 
  12   0  22        3.56        7.03      4.22 o 
  13   0  22       35.06       45.60      4.38 o 
  14   0  22        5.25        4.46      4.55 o 
  15   0  22      133.18      145.91     19.86 o 
   1   1  22       35.71       31.52      2.68 o 
   2   1  22      292.53      282.79      4.06 o 
   3   1  22       86.45       85.69      2.78 o 
   4   1  22      978.76      954.31     13.96 o 
   5   1  22       26.28       26.55      2.62 o 
   6   1  22       68.47       76.98      2.95 o 
   7   1  22        2.28        3.34      2.63 o 
   8   1  22       99.30      103.83      2.97 o 
   9   1  22        0.44        3.17      2.58 o 
  10   1  22       42.80       43.31      2.78 o 
  11   1  22       13.08       14.99      2.91 o 
  12   1  22        2.90        5.56      2.96 o 
  13   1  22        7.83        9.28      3.03 o 
  14   1  22        0.00        3.75      3.18 o 
   0   2  22       16.28       23.55      4.17 o 
   1   2  22        5.38        2.86      2.57 o 
   2   2  22      223.05      214.96      3.51 o 
   3   2  22       38.08       37.12      2.82 o 
   4   2  22       54.71       50.12      2.82 o 
   5   2  22       35.14       34.74      2.67 o 
   6   2  22        0.03       -1.32      2.61 o 
   7   2  22      152.16      158.01      3.11 o 
   8   2  22       95.57       92.13      3.20 o 
   9   2  22       25.23       24.50      3.01 o 
  10   2  22        0.59        0.54      2.82 o 
  11   2  22       19.86       24.19      3.11 o 
  12   2  22        0.49        2.76      2.92 o 
  13   2  22       17.79       15.87      3.07 o 
  14   2  22       78.67       84.10      3.55 o 
   1   3  22       41.72       39.74      3.22 o 
   2   3  22        3.46        6.00      3.09 o 
   3   3  22        8.69        8.71      2.85 o 
   4   3  22       14.68       13.47      2.73 o 
   5   3  22       77.63       82.50      3.19 o 
   6   3  22       18.69       15.42      2.86 o 
   7   3  22       61.63       64.59      2.79 o 
   8   3  22        5.53        5.36      2.73 o 
   9   3  22       80.64       83.32      3.06 o 
  10   3  22        2.31        2.14      2.87 o 
  11   3  22      184.69      197.54      5.56 o 
  12   3  22      152.35      141.25      4.57 o 
  13   3  22       86.37       79.98      3.90 o 
   0   4  22        0.15        4.61      4.21 o 
   1   4  22        3.95        8.49      2.84 o 
   2   4  22       98.42      104.46      3.20 o 
   3   4  22       11.88       21.08      2.69 o 
   4   4  22      180.48      183.62      3.18 o 
   5   4  22      169.34      167.20      3.20 o 
   6   4  22      159.02      185.28      3.49 o 
   7   4  22        6.77        4.99      3.22 o 
   8   4  22      134.21      150.55      3.61 o 
   9   4  22        5.10        4.61      2.82 o 
  10   4  22        0.03        2.66      3.10 o 
  11   4  22        6.95        9.84      3.24 o 
  12   4  22       29.03       39.53      3.23 o 
   1   5  22       54.52       48.00      3.27 o 
   2   5  22       33.98       27.87      2.69 o 
   3   5  22       40.41       34.20      3.07 o 
   4   5  22      131.55      124.86      3.51 o 
   5   5  22        1.48        1.82      3.28 o 
   6   5  22       28.45       25.09      2.88 o 
   7   5  22       19.67       13.68      2.85 o 
   8   5  22      129.21      124.92      3.74 o 
   9   5  22       36.91       26.67      3.48 o 
  10   5  22       41.73       43.51      4.04 o 
  11   5  22        2.95        9.28      7.19 o 
   0   6  22        4.12        5.04      4.93 o 
   1   6  22        2.15        4.55      2.94 o 
   2   6  22        9.52       13.17      3.47 o 
   3   6  22        1.25        1.75      3.23 o 
   4   6  22       18.12       24.56      3.39 o 
   5   6  22       28.85       35.41      3.70 o 
   6   6  22        0.15        2.58      3.03 o 
   7   6  22        1.77        4.87      2.88 o 
   8   6  22       18.16       20.73      3.07 o 
   1   7  22       49.03       54.99      3.91 o 
   2   7  22       26.31       19.25      3.20 o 
   3   7  22       31.98       28.02      4.23 o 
   4   7  22       12.87       14.77      5.06 o 
   1   1  23       57.48       57.46      3.08 o 
   2   1  23      225.86      187.48      3.38 o 
   3   1  23       75.92       75.47      2.76 o 
   4   1  23       82.85       73.70      2.91 o 
   5   1  23       56.65       63.89      2.91 o 
   6   1  23      101.26      102.44      3.04 o 
   7   1  23       36.33       40.76      2.72 o 
   8   1  23        6.23        6.82      2.73 o 
   9   1  23       76.80       79.18      3.00 o 
  10   1  23        0.15        2.36      3.01 o 
  11   1  23      138.45      155.38      4.52 o 
  12   1  23       86.75      101.40      3.18 o 
  13   1  23       25.06       30.91      3.41 o 
  14   1  23       37.99       35.80      4.00 o 
   0   2  23        2.81        5.76      4.12 o 
   1   2  23       74.52       73.29      3.21 o 
   2   2  23      383.26      377.50      6.91 o 
   3   2  23       17.68       14.11      2.62 o 
   4   2  23       10.56       14.50      2.43 o 
   5   2  23       30.34       36.00      2.83 o 
   6   2  23       36.24       31.59      2.83 o 
   7   2  23       75.15       75.95      3.02 o 
   8   2  23       27.61       25.54      2.91 o 
   9   2  23        0.31        2.39      2.88 o 
  10   2  23      115.26      117.54      3.41 o 
  11   2  23        9.23        9.87      2.88 o 
  12   2  23        2.89        6.88      3.05 o 
  13   2  23        0.01       -1.42      3.17 o 
   1   3  23       22.27       22.94      3.36 o 
   2   3  23      334.08      330.39      5.76 o 
   3   3  23        6.35       15.05      2.91 o 
   4   3  23      287.20      282.93      4.04 o 
   5   3  23      161.97      162.51      3.19 o 
   6   3  23       23.39       26.87      2.64 o 
   7   3  23      157.62      158.92      3.52 o 
   8   3  23      218.37      215.20      3.70 o 
   9   3  23       83.06       84.07      3.66 o 
  10   3  23      189.07      186.94      4.64 o 
  11   3  23       27.76       30.16      3.20 o 
  12   3  23       74.78       73.18      3.58 o 
   0   4  23       64.55       68.16      4.29 o 
   1   4  23       99.74       96.27      2.92 o 
   2   4  23        1.93        4.26      2.91 o 
   3   4  23      164.21      169.58      3.96 o 
   4   4  23        0.82        5.12      3.11 o 
   5   4  23      304.27      289.66      5.54 o 
   6   4  23       11.88       11.74      3.14 o 
   7   4  23      126.68      128.60      3.61 o 
   8   4  23       44.86       35.10      3.42 o 
   9   4  23        0.06        0.80      3.06 o 
  10   4  23       58.58       62.36      3.40 o 
  11   4  23       22.32       18.11      3.11 o 
   1   5  23       19.98       25.04      2.97 o 
   2   5  23       37.52       38.65      3.50 o 
   3   5  23        0.30       -1.63      2.96 o 
   4   5  23        9.52       10.42      3.05 o 
   5   5  23        1.24        6.14      3.14 o 
   6   5  23        4.45        4.96      2.84 o 
   7   5  23       29.05       30.44      3.15 o 
   8   5  23       31.95       33.76      3.26 o 
   9   5  23       11.33        5.22      3.40 o 
   0   6  23        0.58        0.91      4.01 o 
   1   6  23        0.04       -0.58      3.22 o 
   2   6  23        0.08        0.65      3.70 o 
   3   6  23        1.45        3.68      3.24 o 
   4   6  23       12.48       13.17      3.19 o 
   5   6  23       60.64       65.78      3.74 o 
   6   6  23        2.32        3.16      3.48 o 
   7   6  23       15.50       11.87      4.09 o 
   0   0  24      169.02      173.74      7.97 o 
   1   0  24       56.28       52.37      4.61 o 
   2   0  24      148.78      115.87      4.85 o 
   3   0  24       25.02       25.42      3.86 o 
   4   0  24       44.93       46.62      3.76 o 
   5   0  24      136.21      137.29      4.29 o 
   6   0  24        1.66        8.18      3.39 o 
   7   0  24        3.15        3.23      3.81 o 
   8   0  24       46.25       44.42      3.84 o 
   9   0  24       22.79       26.95      4.27 o 
  10   0  24        1.89        4.26      3.94 o 
  11   0  24       90.42       93.30      4.44 o 
  12   0  24       54.48       60.44      5.04 o 
  13   0  24       18.49       17.66      4.38 o 
   1   1  24       44.90       48.23      3.03 o 
   2   1  24      180.34      180.87      3.78 o 
   3   1  24        0.40        3.45      2.64 o 
   4   1  24      618.32      648.28      7.70 o 
   5   1  24        1.33        3.19      2.45 o 
   6   1  24      131.84      127.34      2.96 o 
   7   1  24       24.05       26.05      2.71 o 
   8   1  24        0.26        0.88      2.75 o 
   9   1  24       12.17       10.54      2.89 o 
  10   1  24       12.57       12.66      2.86 o 
  11   1  24       52.24       57.48      3.05 o 
  12   1  24       14.72       12.51      3.15 o 
  13   1  24       94.38       82.93      3.76 o 
   0   2  24       60.30       65.50      4.53 o 
   1   2  24       11.69       14.06      2.80 o 
   2   2  24      158.96      145.22      3.19 o 
   3   2  24      110.94       99.61      2.97 o 
   4   2  24        8.00        8.75      2.82 o 
   5   2  24       53.41       47.61      2.78 o 
   6   2  24      124.55      154.62      3.43 o 
   7   2  24       19.95       20.07      2.98 o 
   8   2  24       39.17       40.84      2.88 o 
   9   2  24       81.62       76.48      3.25 o 
  10   2  24       31.29       28.77      3.05 o 
  11   2  24        3.59        3.54      3.06 o 
  12   2  24        4.51        3.42      3.23 o 
   1   3  24       52.05       50.02      2.93 o 
   2   3  24        0.86        2.30      2.88 o 
   3   3  24        0.03        1.09      2.97 o 
   4   3  24       52.30       44.56      2.62 o 
   5   3  24       75.47       73.26      2.95 o 
   6   3  24        2.26        2.64      2.99 o 
   7   3  24       55.18       57.59      3.24 o 
   8   3  24      156.01      161.43      3.60 o 
   9   3  24       63.13       54.70      3.25 o 
  10   3  24        0.02        5.53      3.09 o 
  11   3  24       31.27       27.55      3.35 o 
   0   4  24        1.10        1.04      5.64 o 
   1   4  24        0.00       -0.91      3.32 o 
   2   4  24       32.44       33.86      3.78 o 
   3   4  24        0.48        4.69      3.20 o 
   4   4  24        0.59        2.77      3.89 o 
   5   4  24        4.53        2.70      3.07 o 
   6   4  24       13.73       13.85      3.25 o 
   7   4  24       21.00       21.12      3.03 o 
   8   4  24        3.69        6.53      3.24 o 
   9   4  24       54.04       55.38      3.28 o 
  10   4  24       27.78       28.91      3.05 o 
   1   5  24       23.31       27.11      3.28 o 
   2   5  24       12.79       15.20      3.25 o 
   3   5  24        1.28        3.60      3.47 o 
   4   5  24       24.58       20.04      3.71 o 
   5   5  24        5.13        8.43      3.24 o 
   6   5  24        5.23        6.14      3.31 o 
   7   5  24       53.37       53.81      3.63 o 
   8   5  24        1.23        2.50      3.40 o 
   0   6  24        4.87        8.93      4.90 o 
   1   6  24       84.12       81.34      3.63 o 
   2   6  24       19.31       21.05      3.82 o 
   3   6  24       38.57       40.20      4.11 o 
   4   6  24        5.63        9.40      3.58 o 
   5   6  24        9.91       10.00      5.15 o 
   1   1  25       35.32       31.79      3.09 o 
   2   1  25       76.69       75.14      3.10 o 
   3   1  25        1.30        2.99      2.69 o 
   4   1  25       38.94       44.14      2.96 o 
   5   1  25        6.58       10.02      2.69 o 
   6   1  25       13.92       18.14      2.81 o 
   7   1  25        4.17       10.29      2.76 o 
   8   1  25      403.89      439.26      6.95 o 
   9   1  25        7.51       10.29      2.86 o 
  10   1  25       17.05       14.92      3.09 o 
  11   1  25        1.54        4.51      3.26 o 
  12   1  25       20.84       22.53      3.03 o 
   0   2  25        0.24        1.27      4.27 o 
   1   2  25      105.07       95.05      3.61 o 
   2   2  25       57.13       48.74      3.03 o 
   3   2  25      343.08      354.23      5.22 o 
   4   2  25       16.50       21.43      2.66 o 
   5   2  25      237.32      218.99      4.39 o 
   6   2  25      100.51       86.51      3.07 o 
   7   2  25       26.77       33.07      3.19 o 
   8   2  25        5.35        9.16      3.24 o 
   9   2  25        0.55        0.14      3.10 o 
  10   2  25       27.78       27.42      3.02 o 
  11   2  25        5.45        5.98      3.11 o 
   1   3  25        5.24        7.09      3.00 o 
   2   3  25       32.44       27.03      3.43 o 
   3   3  25        4.63        6.07      3.16 o 
   4   3  25       44.15       53.07      2.99 o 
   5   3  25      167.99      171.64      3.73 o 
   6   3  25      174.80      163.10      3.36 o 
   7   3  25      191.98      167.34      3.43 o 
   8   3  25       20.10       31.17      3.15 o 
   9   3  25        2.84        4.44      3.03 o 
  10   3  25        7.67       15.24      3.32 o 
   0   4  25       19.82       27.52      4.81 o 
   1   4  25       11.49       13.45      3.63 o 
   2   4  25      104.49      111.57      3.75 o 
   3   4  25        0.10        1.62      3.49 o 
   4   4  25        1.01        4.10      3.68 o 
   5   4  25       68.33       73.04      3.50 o 
   6   4  25        0.93        2.21      3.25 o 
   7   4  25       17.02       18.63      3.24 o 
   8   4  25        1.17        5.43      3.11 o 
   9   4  25       11.67        9.99      3.28 o 
   1   5  25        7.43        9.78      3.30 o 
   2   5  25       41.83       42.35      3.65 o 
   3   5  25        2.59        4.83      3.46 o 
   4   5  25      205.73      210.67      7.22 o 
   5   5  25      210.15      215.38      7.76 o 
   6   5  25        3.02        6.26      3.21 o 
   0   6  25       77.86       77.05      4.94 o 
   1   6  25       64.98       54.14      5.02 o 
   0   0  26       12.56        4.73      6.43 o 
   1   0  26       33.03       31.96      4.37 o 
   2   0  26      136.01      146.04      4.76 o 
   3   0  26      408.60      361.56     11.91 o 
   4   0  26       20.28       13.44      4.63 o 
   5   0  26      212.32      193.60      6.26 o 
   6   0  26      428.46      486.39     12.98 o 
   7   0  26        8.37       12.55      3.93 o 
   8   0  26       44.71       46.19      4.44 o 
   9   0  26       28.60       22.72      4.41 o 
  10   0  26        5.03        7.27      4.30 o 
  11   0  26       37.31       46.97      4.65 o 
   1   1  26       15.47       19.79      3.19 o 
   2   1  26        1.31        5.15      2.84 o 
   3   1  26        8.56       12.21      2.98 o 
   4   1  26       86.81       96.36      3.12 o 
   5   1  26      124.14      127.55      3.24 o 
   6   1  26        9.70        6.95      2.87 o 
   7   1  26       58.51       63.38      3.36 o 
   8   1  26        0.48        0.60      2.86 o 
   9   1  26        0.94        3.68      3.10 o 
  10   1  26        0.01        0.68      3.07 o 
  11   1  26       12.80       16.85      3.45 o 
   0   2  26      155.54      156.21      5.29 o 
   1   2  26       31.42       29.66      2.92 o 
   2   2  26       22.44       18.65      3.09 o 
   3   2  26        1.95        5.67      3.03 o 
   4   2  26      121.48      128.03      3.22 o 
   5   2  26       21.77       23.93      3.03 o 
   6   2  26       83.26       97.13      3.01 o 
   7   2  26        1.49        3.03      3.12 o 
   8   2  26       37.06       36.26      3.35 o 
   9   2  26       81.88       75.49      3.86 o 
  10   2  26       23.60       25.31      3.64 o 
   1   3  26        6.65        7.31      3.15 o 
   2   3  26       64.75       62.57      3.88 o 
   3   3  26       18.57       20.03      3.59 o 
   4   3  26       97.08       92.77      3.74 o 
   5   3  26       59.53       59.05      3.04 o 
   6   3  26      169.27      183.21      3.93 o 
   7   3  26      164.79      159.83      3.73 o 
   8   3  26        0.66        3.26      3.35 o 
   9   3  26        1.31        0.61      3.35 o 
   0   4  26       64.72       79.41      8.49 o 
   1   4  26        5.12        7.71      3.80 o 
   2   4  26       29.91       32.34      3.49 o 
   3   4  26       12.76       17.97      3.67 o 
   4   4  26       38.16       33.02      3.43 o 
   5   4  26       33.06       38.78      3.61 o 
   6   4  26      220.40      211.35      5.59 o 
   7   4  26        5.11       10.31      3.48 o 
   1   5  26        9.30       10.46      4.47 o 
   2   5  26      152.23      156.68      4.66 o 
   3   5  26        0.23        4.93      4.27 o 
   4   5  26        2.01        3.53      3.79 o 
   1   1  27       23.20       27.26      3.37 o 
   2   1  27        2.38        5.65      3.38 o 
   3   1  27      111.67      106.05      3.91 o 
   4   1  27       11.04       14.71      2.76 o 
   5   1  27        0.69        3.16      2.96 o 
   6   1  27       48.58       54.98      3.28 o 
   7   1  27        0.75        1.15      3.10 o 
   8   1  27      219.33      231.54      4.82 o 
   9   1  27      154.56      164.07      4.68 o 
  10   1  27       17.92       22.52     12.09 o 
   0   2  27       30.67       25.12      4.41 o 
   1   2  27       17.00       21.10      3.25 o 
   2   2  27        7.91       16.13      3.49 o 
   3   2  27      156.01      185.00      3.80 o 
   4   2  27       24.85       32.40      3.24 o 
   5   2  27       39.45       35.72      3.14 o 
   6   2  27        0.00        3.78      3.09 o 
   7   2  27        8.62        8.31      3.08 o 
   8   2  27       10.64       11.60      3.17 o 
   9   2  27        5.42        5.61      3.38 o 
   1   3  27       19.29       27.79      3.42 o 
   2   3  27       12.23       13.10      3.59 o 
   3   3  27      137.51      129.98      3.73 o 
   4   3  27       15.70       28.15      3.49 o 
   5   3  27        0.67        0.30      3.21 o 
   6   3  27       11.13       11.69      2.90 o 
   7   3  27        0.03        5.85      3.19 o 
   8   3  27      152.21      152.16     10.99 o 
   0   4  27       21.23       25.88      4.29 o 
   1   4  27        6.18        7.41      3.60 o 
   2   4  27       24.96       28.02      3.79 o 
   3   4  27        9.91        6.24      3.36 o 
   4   4  27        0.00        4.93      3.71 o 
   5   4  27       94.03       71.83      3.62 o 
   0   0  28       91.06       87.58      7.03 o 
   1   0  28        0.12        1.55      4.12 o 
   2   0  28      284.49      275.84     11.97 o 
   3   0  28      280.20      266.26      9.23 o 
   4   0  28      103.38      122.04      6.99 o 
   5   0  28      656.41      723.60     22.61 o 
   6   0  28       18.81       17.12      4.38 o 
   7   0  28       34.30       42.82      4.58 o 
   8   0  28        0.04        4.03      4.76 o 
   1   1  28       13.11       14.34      3.21 o 
   2   1  28       10.34       13.00      3.15 o 
   3   1  28       33.57       35.80      3.79 o 
   4   1  28        3.47        5.59      3.50 o 
   5   1  28        1.68        3.24      3.04 o 
   6   1  28       32.21       31.07      3.30 o 
   7   1  28       46.49       48.52      3.39 o 
   8   1  28        1.14        3.42      3.35 o 
   0   2  28        0.00        4.26      5.25 o 
   1   2  28       26.78       26.44      3.73 o 
   2   2  28        5.46        9.52      3.25 o 
   3   2  28       54.95       47.21      3.69 o 
   4   2  28        0.07        2.65      3.15 o 
   5   2  28       15.30        9.26      3.25 o 
   6   2  28       81.79       85.61      3.62 o 
   7   2  28      105.84      111.00      3.88 o 
   1   3  28       48.39       54.13      4.38 o 
   2   3  28        2.40        5.71      3.56 o 
   3   3  28        9.84        7.83      3.77 o 
   4   3  28        9.97       10.63      3.42 o 
   5   3  28       11.21       16.02      3.44 o 
   6   3  28        0.00        2.66      5.21 o 
   0   4  28        0.02        5.66      5.83 o 
   1   4  28       91.98      101.25      4.54 o 
   2   4  28        3.64       10.63      4.27 o 
   1   1  29       17.95       13.96      3.42 o 
   2   1  29       32.29       31.25      3.57 o 
   3   1  29       50.78       45.17      3.58 o 
   4   1  29        8.87        6.60      3.70 o 
   5   1  29       41.30       42.24      3.48 o 
   6   1  29       23.34       23.39      3.26 o 
   0   2  29        0.01        1.15      4.83 o 
   1   2  29        0.74       -0.81      3.41 o 
   2   2  29       10.15        6.06      3.77 o 
   3   2  29      101.14      115.30      4.34 o 
   4   2  29       26.91       30.90      3.74 o 
   5   2  29       24.47       21.26      3.61 o 
   1   3  29       26.72       28.25      4.01 o 
   2   3  29        1.09        1.51      3.70 o 
   0   0  30       19.60       29.27      7.52 o 
   1   0  30       33.56       35.79      5.29 o 
   2   0  30      131.31      120.96      8.79 o 
   3   0  30       60.13       63.77      5.45 o 
   1   1  30        5.07        6.15      3.47 o 
   2   1  30        0.43        3.24      3.45 o 
   3   1  30        8.37        8.39      4.46 o 
                                                 
